# Supplementary material for: Toxoplasma gondii merozoite gene expression analysis with comparison to the life cycle discloses a unique expression state during enteric development
Source: BMC Genomics. 2014 May 8;15(1):350. doi: 10.1186/1471-2164-15-350 (PMC4035076; doi:10.1186/1471-2164-15-350)
Supplement: Supplementary file 2 — Additional file 2: Raw Expression Data. Description: Excel file with raw expression values for all genes across all samples used in this study. Genes are grouped by expression type, color coding denoted at the top of the file. (XLSX 1 MB) [file 12864_2013_6044_MOESM2_ESM.xlsx]

## Sheet: Mero-genes-orderedforpaper
	Gene list	# genes	% of probes
	Merozoite 2.5 upregulated	1249	0.15361
	Merozoite 2.5 downregulated	669	0.0822777	0.235887
	Regulated Genes minus Merozoite 2.5	4051	0.498217
	Unregulated	591	0.0726848
	Not expressed	1571	0.193211
Probename	Genename	OD0	OD4	OD10	TNm	TD2	BD4	BD8	BD21	Mc48	Mc50	Mc52	Description
49.m03103_at	TGME49_038460	10.4403	10.7728	8.38526	7.66263	9.70179	7.83442	9.99348	10.6879	990.006	1207.43	2181.98	SAG-related sequence SRS22B (SRS22B)
50.m03424_at	TGME49_051910	42.2225	188.835	26.2021	9.76638	13.5628	15.191	13.7309	20.4008	82.7491	83.6698	3162.08	hypothetical protein
33.m01267_at	TGME49_014190	43.4744	37.1732	30.1851	17.7257	21.309	18.9928	19.1083	38.5025	376.098	244.865	3879.4	SAG-related sequence SRS46 (SRS46)
76.m01642_at	TGME49_086150	11.8993	13.31	12.8937	17.8067	44.7807	29.4035	19.2289	12.2091	74.9434	87.3613	2020.7	PAN/Apple domain-containing protein
50.m07127_at	TGME49_051900	93.206	36.4159	26.2816	20.7998	18.4376	35.6517	19.0861	36.3916	114.073	86.3167	3594.52	hypothetical protein
49.m03110_s_at	TGME49_038630	9.93967	68.1587	45.1443	10.7492	20.1866	11.4344	14.2175	12.3573	2022.6	622.831	1763.77	SRS domain-containing protein;SRS22H
50.m07127_x_at	TGME49_051900	53.9223	21.7374	17.8685	16.5334	12.5978	17.9225	12.6708	31.5075	90.7581	59.5087	1964.87	conserved hypothetical protein;hypothetical protein, conserved
46.m01639_at	TGME49_035200	37.3706	23.3047	22.9467	11.0699	20.9987	17.8058	22.8006	16.4664	85.2963	85.6784	2161	PAN domain-containing protein
25.m00004_at	TGME49_008850	80.3555	50.7359	41.5791	17.7897	55.1821	34.2842	80.0463	39.6178	237.992	111.613	4907.24	SAG-related sequence SRS11 (SRS11)
65.m00010_at	TGME49_077570	1566.25	371.315	730.286	8.83193	15.7902	14.7153	13.0371	14.5128	39.5508	33.4866	2243.03	GPI transamidase subunit PIG-U protein
20.m05895_at	TGME49_001100	150.472	14.6239	49.4981	6.21443	6.72684	6.99906	10.0611	7.61099	11.4572	6.68631	827.518	hypothetical protein
25.m01872_at	TGME49_009510	62.1636	21.9625	46.6762	9.41859	11.8907	17.4025	13.7868	13.6005	31.4351	26.0195	1529.46	hypothetical protein
107.m00007_s_at	TGME49_096650	16.7312	46.8461	32.9521	13.829	18.3856	30.2531	32.0589	22.8943	2598.43	489.576	2448.22	hypothetical protein
59.m03715_at	TGME49_073980	50.3406	171.024	168.898	78.0332	57.1434	66.88	125.965	98.4382	8796.42	5818.99	8944.42	hypothetical protein
55.m10280_at	TGME49_055480	10.1574	26.236	28.0276	10.0453	13.1282	9.59786	9.63395	10.742	30.0064	34.7072	787.465	thioredoxin domain-containing protein
46.m01732_at	TGME49_037080	19935.5	10658	14642.4	15.1526	23.8978	17.6215	17.276	22.3072	138.278	133.24	5134.6	hypothetical protein
20.m03985_at	TGME49_001180	10.6697	10.7765	13.6488	28.4816	10.8958	15.8175	13.4093	23.3741	774.658	637.274	896.009	hypothetical protein
55.m04706_at	TGME49_057570	23.0269	18.1551	11.4351	15.2002	16.6959	20.0135	17.7165	24.578	1214.78	930.673	1072.86	hypothetical protein
8.m00002_at	TGME49_000320	31.8227	18.6752	27.6543	248.459	251.22	107.313	147.479	105.05	6127.36	5952.3	6693.52	hypoxanthine-xanthine-guanine phosphoribosyl transferase HXGPRT (HXGPRT)
52.m01568_at	TGME49_053150	78.8122	74.6456	103.796	9.71941	13.791	18.9714	18.0188	27.2111	45.2847	25.6834	1510.37	hypothetical protein
80.m03964_at	TGME49_091830	138.592	21.382	19.9243	12.0979	18.2856	18.2343	17.2593	15.8086	20.8089	19.3409	1005.4	DNA double-strand break repair rad50 ATPase, putative
69.m00145_at	TGME49_079450	23.4031	26.0059	21.6195	51.755	15.6121	21.1128	34.3503	42.997	1267.86	1005.26	1710.63	adenylosuccinate synthetase, putative
52.m01652_at	TGME49_054430	158.491	27.7607	36.1252	47.6955	29.0977	115.386	64.3134	40.5289	125.805	112.06	2574.03	microneme protein, putative
55.m04849_at	TGME49_059890	21.2747	13.302	13.2977	11.5999	15.8222	15.2002	11.5629	15.1145	18.8955	16.8675	750.504	Kazal-type serine protease inhibitor domain-containing protein
SRS_LIKE30_s_at		27.4013	34.4854	24.48	15.045	17.4763	42.4814	23.6423	31.1116	1316	352.931	1315.9
20.m03802_at	TGME49_003500	277.282	1277.72	165.964	22.3868	24.2972	91.5125	70.4009	44.7772	353.688	195.599	5571.13	alanine dehydrogenase/pyridine nucleotide transhydrogenase domain-containing protein
49.m03109_at	TGME49_038520	16.9081	13.9632	14.7975	9.34099	18.0544	11.0369	11.87	17.5784	741.956	242.439	645.726	SAG-related sequence SRS22G (SRS22G)
57.m01804_at	TGME49_066700	133.069	189.611	63.7	10.5871	14.3257	26.1969	15.1303	18.0643	21.1409	27.2043	1115.95	hypothetical protein
99.m00010_at	TGME49_096540	11.0717	34.1283	29.9109	10.7018	22.4356	15.7677	17.1783	20.7065	1069.81	349.418	861.541	SRS domain-containing protein
74.m00441_x_at	TGME49_081670	29.5143	6.90475	6.46389	13.0481	6.26747	5.94105	6.42285	6.7196	506.094	85.1488	410.696	hypothetical protein
59.m03410_at	TGME49_068850	17.5708	68.0167	266.568	1067.21	1293.85	85.2115	215.703	20.3189	8474.91	5801.29	8536.65	enolase 2
542.m00227_at	TGME49_107030	479.647	93.3165	117.799	40.2563	34.0849	62.4169	93.8285	21.329	2550.27	1846.89	3327.61	Purine nucleoside phosphorylase (PNP)
74.m00467_at	TGME49_082230	1211.72	155.65	237.045	11.6306	16.3009	17.4464	35.7547	25.2265	33.5302	36.5152	1323.58	sulfate adenylyltransferase/adenylylsulfate kinase
113.m00777_at	TGME49_097370	14.6145	136.93	178.084	8.40414	8.48621	12.9421	9.78428	13.6251	14.2071	9.43538	498.915	TIP49 C-terminus family protein
37.m00768_at	TGME49_017710	29.3385	22.418	30.7061	8.90734	11.7585	11.9432	9.81056	12.3905	20.8486	20.4565	503.062	DnaJ domain-containing protein
41.m01342_at	TGME49_022170	40.5935	17.4475	23.804	78.9288	88.8526	45.8501	57.7792	38.685	2010.61	1453.16	1661.98	dense-granule antigen DG32
49.m03115_at	TGME49_038910;TGME49_038920	28.82	46.2296	34.3827	14.2149	16.2103	36.0994	28.0826	27.1508	29.6493	29.0341	906.578	hypothetical protein
46.m01692_at	TGME49_036210	13.9531	14.7629	17.6643	89.2519	24.3611	20.6947	19.65	24.2464	632.868	406.831	607.967	mitochondrial processing peptidase
80.m00001_at	TGME49_088380	30.1821	102.73	109.895	1317.65	207.281	226.748	225.606	134.026	4670.56	3343.4	5842.17	heat shock protein HSP90 (HSP90)
46.m01644_at	TGME49_035390	92.4946	203.151	150.69	8.42692	8.71863	125.167	261.433	10.6596	210.451	136.99	3691.94	PAN domain-containing protein
46.m01601_at	TGME49_034380	15.8981	24.4979	20.0754	604.955	51.2119	45.841	114.609	221.559	1534.35	761.502	2110.19	hypothetical protein
20.m03985_s_at	TGME49_001180	62.1361	50.0142	63.0617	56.4697	94.4696	118.925	85.0963	104.793	1633.81	1194.81	1811.56	megakaryocyte stimulating factor, putative
57.m01801_at	TGME49_066650	15.7625	16.4367	9.63081	11.9971	14.6948	17.4607	14.2533	26.3736	33.9575	20.656	407.4	hypothetical protein
74.m00429_at	TGME49_081470	162.669	20.1277	23.9706	9.15817	10.0181	14.346	11.851	10.3462	12.1037	12.7174	329.066	hypothetical protein
49.m03104_at	TGME49_038470	10.3892	18.2353	8.60855	8.64631	9.42771	12.0057	12.0848	11.8828	308.665	117.474	269.263	SAG-related sequence SRS22C (SRS22C)
49.m03107_at	TGME49_038500	8.44111	8.0681	8.761	9.10421	9.56481	10.3128	12.1517	14.6995	686.763	146.316	238.126	SAG-related sequence SRS22F (SRS22F)
46.m03680_at	TGME49_034940	50.2989	29.735	34.6257	22.7836	16.7598	39.4767	35.5882	18.2074	19.7346	19.8869	805.747	hypothetical protein
59.m03729_at	TGME49_074170	21.2681	13.6102	13.7396	27.3562	19.9053	20.8675	19.3162	25.4434	801.469	636.494	495.101	protein kinase (incomplete catalytic triad)
113.m01580_at	TGME49_097090	26.5158	22.5761	16.9334	17.8651	19.2704	22.7576	41.9713	25.9661	602.046	388.808	582.051	hypothetical protein
583.m05506_at	TGME49_112690	19.7922	24.533	19.9865	17.6333	20.7236	20.2799	23.2407	26.144	110.681	155.832	484.479	hypothetical protein
65.m01106_at	TGME49_077230	12.1587	52.4135	21.3566	41.9885	30.6729	11.6965	13.7365	12.7128	585.013	474.606	490.278	hypothetical protein
59.m03561_at	TGME49_071200	13.1998	12.2947	12.2409	62.7788	10.7203	16.4311	13.5016	14.8384	74.7433	50.8634	335.395	AP2 domain transcription factor AP2VIII-5 (AP2VIII5)
86.m00381_at	TGME49_095670	47.6441	207.566	237.933	162.267	91.187	121.99	194.054	739.319	3988.21	1398.09	4557.16	hypothetical protein
76.m01681_at	TGME49_086780	35.7777	19.8028	22.4114	10.8041	18.4352	14.882	15.1959	23.1239	13.9312	16.0917	427.951	MAM domain-containing protein;hypothetical protein
583.m05665_at	TGME49_115240	17.5371	13.3742	10.4274	7.10852	10.9526	8.27442	11.4993	16.9904	9.50519	10.9037	250.995	hypothetical protein
42.m03500_at	TGME49_026450	87.2583	43.395	23.8098	14.0246	16.9389	21.0556	17.0886	31.4773	344.971	259.006	501.007	hypothetical protein
38.m02376_at	TGME49_018470	240.478	125.037	208.447	18.1564	10.3783	12.8704	28.5214	19.4443	46.2633	35.6047	660.595	protein disulfide-isomerase, putative
59.m07798_at	TGME49_074080	90.3547	24.7817	40.3247	13.211	17.4113	24.0298	20.6492	38.8182	40.7852	24.9533	571.611	hypothetical protein
20.m05935_at	TGME49_004500	11.6288	45.7089	24.2592	9.57206	10.4805	10.0323	14.6966	15.1003	263.657	399.35	301.064	hypothetical protein
162.m00304_at	TGME49_100990	17.2506	22.5158	13.2474	13.8089	15.6565	23.0298	29.5733	26.7423	291.385	464.445	420.54	Toxoplasma gondii family C protein
42.m03289_at	TGME49_023550;TGME49_023560	16.1345	15.6947	15.5584	16.6755	12.7819	10.1695	17.482	12.7295	260.232	163.787	275.372	hypothetical protein
29.m00019_s_at	TGME49_012420	11.0648	12.3794	11.0348	8.89302	11.9833	10.6288	12.5291	8.43172	459.677	165.505	211.03	hypothetical protein
65.m01091_at	TGME49_076910	15.8547	15.5014	11.1941	74.7602	16.1861	11.767	13.9171	12.497	164.145	110.592	271.375	endoplasmic reticulum lumen protein retaining receptor (ERD2 ) family protein
583.m00592_at	TGME49_109750	42.6447	19.4408	27.3704	143.441	72.6678	71.3478	58.6403	38.0081	885.956	667.921	1134.83	succinate-Coenzyme A ligase, beta subunit, putative
80.m02340_at	TGME49_091930	32.0693	14.317	17.3502	104.377	174.953	97.1595	224.679	104.205	2411.66	1842.82	1772.73	RNA recognition motif-containing protein
50.m03308_at	TGME49_049510	18.8631	21.2323	14.4586	58.3625	33.6417	36.417	40.3122	72.587	534.756	588.096	695.154	hypothetical protein
541.m02525_at	TGME49_106240	21.0687	18.1253	14.9984	19.9954	15.2248	22.2445	16.8574	17.3719	423.733	366.035	325.078	hypothetical protein
49.m03417_at	TGME49_044510	13.4191	12.2198	10.4962	15.6729	10.5823	12.2049	11.4946	12.6388	76.5202	44.6306	201.833	AP2 domain transcription factor AP2VI-3 (AP2VI3)
49.m03154_at	TGME49_039520;TGME49_039530	122.677	32.8406	23.626	114.615	76.1602	113.04	113.719	44.6561	482.541	339.353	1585.91	alanine-glyoxylate aminotransferase;hypothetical protein
49.m03106_at	TGME49_038490	15.5447	174.98	109.877	10.869	15.1647	15.8935	12.2373	17.7948	1243.75	280.735	293.428	SAG-related sequence SRS22E (SRS22E)
52.m01597_at	TGME49_053550	41.4393	28.5555	15.1637	11.6922	12.3799	13.5155	10.8743	18.7803	23.3157	19.655	288.3	WD repeat-containing protein 92, putative
20.m03972_at	TGME49_006640	8.08276	9.58905	10.4648	60.6722	9.3769	10.1165	9.13301	10.9398	52.8988	44.1089	159.321	hypothetical protein
162.m00311_s_at	TGME49_101160	28.0805	23.6424	25.6445	23.1032	50.3777	34.7896	42.2354	13.36	428.943	72.514	495.686	SRS domain-containing protein;SRS19C
583.m05769_at	TGME49_116670	40.1021	43.2463	67.7759	12.4645	15.8845	20.2108	15.7783	22.5919	19.6049	23.0949	361.161	Toxoplasma gondii family D protein
641.m02559_at	TGME49_120090	14.7101	13.0144	12.5022	9.46301	8.61247	12.3389	8.25901	12.1807	141.939	86.3536	184.514	hypothetical protein
583.m05743_at	TGME49_116320	37.6654	10.2756	12.8159	9.17905	12.1663	11.9699	13.5605	12.7465	38.9143	28.9705	185.579	ABC transporter transmembrane region domain-containing protein
583.m05570_at	TGME49_113660	17.8629	12.853	17.2071	15.2369	14.7346	27.0745	49.1964	17.9525	334.413	402.067	264.44	hypothetical protein
42.m03469_at	TGME49_025990	11.1797	8.70178	7.01928	10.1264	10.1466	8.75999	10.4803	8.1104	54.341	42.6516	145.688	acyl transferase domain-containing protein
583.m05779_at	TGME49_116890	734.052	93.7399	140.836	9.07601	10.1897	16.617	12.4179	11.6791	10.2025	10.5289	217.647	hypothetical protein
42.m03303_at	TGME49_023710	162.745	39.0556	55.1803	119.335	52.147	28.1835	71.2712	35.6428	1049.34	677.248	924.802	tetratricopeptide repeat-containing protein
49.m03112_at	TGME49_038850	12.7215	40.7537	45.6628	62.8558	15.1966	30.2002	134.124	199.849	2368.19	385.633	698.429	SAG-related sequence SRS22I (SRS22I)
50.m00011_at	TGME49_051930	25.8082	22.2165	127.962	78.7707	140.39	56.4766	77.7202	51.7961	433.26	367.334	982.444	enoyl-acyl carrier reductase ENR (ENR)
162.m00311_at	TGME49_101160	23.7641	23.7508	22.7357	23.3845	39.1663	23.482	23.6979	22.4683	429.834	56.3564	350.141	SAG-related sequence SRS19C (SRS19C)
37.m01276_at	TGME49_017390	9.39548	30.1076	12.398	7.59612	7.39697	9.14225	9.12291	10.6932	11.9534	9.18966	150.534	hypothetical protein
20.m03694_at	TGME49_002100	20890.9	13381.2	16838.9	20.1979	24.4002	21.1741	27.3689	28.7161	39.4111	28.2046	502.689	hypothetical protein
49.m03110_at	TGME49_038630	19.1602	36.4246	23.4573	20.3033	15.244	13.898	12.0364	35.4091	353.74	213.279	299.739	SRS domain-containing protein;SRS22H
20.m03886_at	TGME49_005050	521.082	69.2673	80.8566	27.6643	12.4816	12.9	23.6168	11.457	18.1787	11.9053	320.68	hypothetical protein
113.m00802_at	TGME49_097880	19.5891	24.5704	33.6425	314.22	877.885	326.267	566.53	360.431	5414.26	3476.7	4340.19	dense granule protein DG32
26.m00249_at	TGME49_010450	14.9206	18.6255	14.6966	19.4375	18.3953	18.5388	52.4764	20.3926	290.122	289.956	250.422	hypothetical protein
547.m00144_at	TGME49_107640	2702.27	344.881	488.193	8.44821	13.5454	22.2991	13.6333	9.2579	11.7149	11.3448	229.023	CMGC kinase, CK2 family
42.m03384_at	TGME49_024850	97.2799	46.1663	64.9153	114.045	29.5193	36.8627	24.3217	31.7052	372.411	211.657	699.335	polyadenylate binding protein, putative
33.m01371_at	TGME49_015500	14.7127	27.5569	26.0054	12.5792	14.8401	38.6321	37.8371	15.9391	32.2361	28.0101	328.105	TPR repeat-containing protein
641.m01568_at	TGME49_120250	16.3139	12.3791	11.3179	10.3218	10.9564	15.564	12.1363	15.7191	554.673	168.939	163.668	SAG-related sequence SRS15A (SRS15A)
39.m00355_at	TGME49_020340	18.0393	24.5459	13.374	9.64499	14.6577	16.7994	13.933	14.3595	35.7407	54.6211	193.93	hypothetical protein
55.m00168_at	TGME49_061950	31.1291	18.9233	16.1802	228.144	317.357	165.956	180.695	37.0347	1590.21	1654.36	2183.35	ATP synthase beta subunit ATP-B (ATPB)
59.m00005_at	TGME49_069980	19.0145	11.2796	10.6062	213.984	198.073	106.325	104.247	39.5364	738.698	408.279	1332.67	preprotein translocase Sec61, putative
42.m00123_at	TGME49_026960	56.944	40.3503	56.0848	325.253	301.075	130.931	192.375	105.39	2268.81	1107.06	1993.05	phosphofructokinase PFKII (PFKII)
23.m00316_at	TGME49_007010	13.3338	18.5521	12.8412	7.93396	9.69992	8.33415	12.6181	13.3602	68.4168	33.8164	160.697	SAG-related sequence SRS48K (SRS48K)
583.m05372_at	TGME49_110580	33.5595	33.1837	27.4521	13.0928	24.9553	19.9893	23.1765	32.7293	28.9782	32.9661	339.555	1,3(4)-beta-glucanase
83.m01273_at	TGME49_094580;TGME49_094590	384.715	66.2776	84.3743	13.2944	26.0507	67.7786	37.9516	15.646	24.3313	33.6458	552.961	hypothetical protein
641.m00011_at	TGME49_120110	26.7893	11.7305	12.3614	52.2387	22.4531	27.6521	33.7093	29.965	188.092	115.363	374.073	proliferating cell nuclear antigen PCNA2 (PCNA2)
49.m00057_at	TGME49_044310	17.8632	27.2705	21.908	63.8805	31.8214	20.2661	26.3628	31.6911	477.747	406.947	339.123	GTP-binding protein
49.m03182_at	TGME49_039880	120.883	27.7586	74.6916	12.6015	26.5402	26.8212	23.8128	25.4427	17.5689	25.658	331.296	hypothetical protein
8.m00179_at	TGME49_000270	29.3807	189.442	129.14	352.865	178.961	242.554	299.819	285.816	157.503	40.2283	2519.76	PAN/Apple domain-containing protein
49.m03128_at	TGME49_039090	12.151	12.8457	14.0401	13.4536	11.0941	19.7197	10.4767	16.1049	174.428	33.8924	159.405	SAG-related sequence SRS23 (SRS23)
20.m03931_at	TGME49_005710	23.2599	16.5311	13.5572	119.499	40.3155	34.1311	49.0781	21.7633	324.861	357.492	434.521	lysine-tRNA ligase
49.m03324_at	TGME49_043120	20.5292	13.1714	11.5567	12.1741	17.5547	13.7762	14.5784	17.7682	509.9	260.232	186.229	Toxoplasma gondii family A protein
641.m01566_at	TGME49_120230	13.9069	14.7303	25.2148	14.114	12.5537	14.4216	13.0828	14.8082	327.582	38.885	169.911	SAG-related sequence SRS15C (SRS15C)
59.m03664_at	TGME49_073120	29.3002	37.8295	21.6718	28.0544	50.7922	22.577	31.5401	32.2101	182.679	93.9688	364.708	SAG-related sequence SRS30C (SRS30C)
57.m00001_at	TGME49_065450	55.7553	21.5319	23.2936	46.2448	35.2342	34.5583	33.2745	34.7333	177.167	169.144	417.693	hexokinase
583.m05756_at	TGME49_116520	38.6942	46.7237	95.6746	166.433	74.7426	208.778	264.383	82.0985	573.434	276.411	1372.07	1,4-alpha-glucan-branching enzyme
46.m01664_at	TGME49_035660	33.0084	14.1739	16.7675	30.9139	15.9102	15.2868	13.3372	20.2996	154.618	131.183	193.937	hypothetical protein
83.m00010_at	TGME49_094820	105.441	563.635	147.499	18.3358	44.4271	98.322	136.566	30.4363	36.7521	38.333	1119.33	type I fatty acid synthase, putative
65.m02530_at	TGME49_078180	8976.76	1770.86	3667.52	8.70492	9.60992	19.7806	12.0221	12.7614	14.5243	9.47193	232.67	hypothetical protein
33.m01321_at	TGME49_014930	9.9739	18.2888	12.2676	25.1391	11.3365	19.4236	15.7753	10.0071	66.3507	93.0789	176.648	hypothetical protein
38.m01902_at	TGME49_019660	19.8732	17.0311	11.8778	13.4285	14.548	13.253	14.5935	15.4967	122.544	123.056	164.061	hypothetical protein
33.m01280_at	TGME49_014350	44.7252	58.8309	24.6662	267.212	265.608	158.32	248.106	95.0139	1743.86	1288.72	1936.31	GTP-binding protein, putative
37.m01277_at	TGME49_017370	22.7895	17.2366	12.2725	15.8746	23.9649	16.0897	16.5491	23.404	162.18	143.277	200.392	hypothetical protein
583.m00686_at	TGME49_114400	24.8936	8.28779	13.6907	36.3667	34.9304	16.4081	16.2626	11.6993	83.8193	98.1945	191.141	pyruvate dehydrogenase E1 component beta subunit, mitochondrial, putative
35.m00026_at	TGME49_016860	80.6394	150.864	190.541	1090.88	327.842	271.483	313.284	214.034	2386.38	2097.21	2879.3	DEAD (Asp-Glu-Ala-Asp) box polypeptide DDX39 (DDX39)
55.m04970_at	TGME49_062040	162.229	23.9738	35.6543	121.184	82.5603	68.9138	63.2592	60.2764	845.915	858.281	821.602	SAC3/GANP family protein
49.m03153_at	TGME49_039510	1410.13	491.737	586.212	30.0003	36.454	166.79	160.097	78.0364	61.1591	54.0618	1761.53	hypothetical protein
20.m03655_at	TGME49_001250	91.9884	18.2418	22.8989	70.2725	13.3915	14.686	20.5897	14.2622	45.2557	29.933	231.632	histone lysine methyltransferase, SET, putative
113.m00778_at	TGME49_097400;TGME49_097410	6098.37	1410.25	2354.87	18.8193	25.9485	25.5283	57.3839	28.7861	21.4595	21.7562	460.993	hypothetical protein
38.m01096_at	TGME49_018280	24.042	21.5825	18.1403	124.392	52.1099	43.7816	34.9838	22.4809	468.87	373.824	398.06	mitochondrial import receptor subunit tom40, putative
162.m00313_at	TGME49_101180	27.0366	23.9936	22.5153	30.5151	37.2199	73.6174	45.0532	27.6746	210.737	76.0698	338.302	SAG-related sequence SRS19F (SRS19F)
55.m00175_at	TGME49_062380	22.1674	35.3933	28.7756	80.6549	31.7565	49.4703	57.5934	22.0453	546.686	622.46	500.359	elongation factor Tu, putative
52.m01685_at	TGME49_054890	24.1711	17.8563	14.8352	16.8534	17.5684	20.8994	16.6509	20.2815	261.031	115.995	191.838	hypothetical protein
541.m01162_at	TGME49_105220	15.5702	11.0339	9.77385	9.64779	8.76597	10.4488	9.96455	10.9753	10.5404	12.801	114.718	C-Myc-binding family protein
20.m03667_at	TGME49_001680	19.7353	17.3939	17.3484	122.555	59.0579	42.7565	43.7279	38.3465	449.386	293.527	443.442	eukaryotic initiation factor-3 subunit 10, putative
26.m00234_at	TGME49_010260	4521.52	409.996	815.527	13.1358	24.0277	21.8275	17.5732	23.9191	17.8304	27.7162	270.759	NAD-dependent glycerol-3-phosphate dehydrogenase
59.m03431_at	TGME49_069120	4432.35	1482.25	2706.21	10.4208	13.5397	12.5505	11.9812	20.8507	10.3726	14.1222	187.127	oxidoreductase, putative
80.m00006_at	TGME49_088500	18.5027	42.2298	36.0299	342.654	302.901	187.581	246.481	131.45	1638.25	1119.97	2110.98	FAD Malate-dehydrogenase (MDH-FAD)
50.m00020_at	TGME49_051690	26.3324	20.1317	14.4296	64.8215	38.9043	35.9774	42.0578	32.4409	260.371	310.769	367.88	seryl-tRNA synthetase, cytoplasmic, putative
49.m00004_at	TGME49_044440	75.7397	109.39	119.535	97.0832	84.3969	60.8536	64.7958	171.847	1532.68	1262.37	1081.98	nucleoside transporter protein
641.m02571_at	TGME49_118420	32.8425	17.8177	26.4321	120.73	55.7746	35.2707	37.1902	33.9317	476.33	300.902	397.729	30S ribosomal protein S16, putative
52.m00012_at	TGME49_052220	22.9999	14.0057	13.2449	188.311	36.1987	113.026	98.0709	68.017	395.144	548.445	793.9	tetratricopeptide repeat domain containing protein
44.m02534_at	TGME49_029320	5817.19	1699.81	3964.46	29.4458	20.2372	23.3432	25.0151	19.3472	16.2166	12.2525	283.132	Cof family hydrolase subfamily protein
20.m03907_at	TGME49_005380	65.6909	31.4887	29.2445	116.468	97.4356	131.996	137.25	107.701	956.519	748.624	1110.66	fructose-bisphospatase I
20.m03837_at	TGME49_003970	14.8698	16.4916	14.8125	67.0917	32.4219	23.7514	43.2512	20.7681	179.505	116.063	282.348	dolichyl-diphosphooligosaccharide--proteinglycosyltransferase
55.m00019_at	TGME49_064080	14.8426	16.4283	17.0485	493.609	401.796	204.851	431.204	115.782	957.86	764.801	2018.76	acyl carrier protein ACP (ACP)
SRS_LIKE8_at		145.903	23.5377	18.3606	12.8166	12.2298	28.6823	37.4112	29.0661	22.7228	18.2023	285.469
20.m03912_at	TGME49_005470	25.6097	17.2524	112.275	438.636	468.613	224.581	356.101	218.746	2548.56	1846.1	2863.31	translation elongation factor 2 family protein, putative
83.m02148_at	TGME49_094620	63.322	151.569	414.266	554.038	553.858	293.314	326.046	270.68	3675.31	2450.25	3481.76	eukaryotic initiation factor-3, subunit 8, putative
641.m01470_at	TGME49_118310	43.8872	83.3251	66.4389	236.801	175.01	133.278	187.701	81.493	1897.37	1267.95	1561.34	transketolase
50.m03396_at	TGME49_051500	61.5273	50.8614	51.1318	231.61	117.686	74.7584	95.8222	44.3173	1109.78	598.428	869.97	eukaryotic initiation factor-3, subunit 3, putative
80.m02155_at	TGME49_088530	71.8183	41.3372	19.4875	90.4071	26.8837	28.836	31.7593	23.3272	447.721	345.658	335.748	NOL1/NOP2/sun family protein
641.m00189_at	TGME49_118710	59.311	29.6084	31.61	94.5425	100.219	67.0119	69.8877	24.0578	480.886	437.852	697.816	ATP-binding cassette sub-family F member 1
33.m00007_at	TGME49_015260	18.3222	26.0303	18.6288	71.0367	36.8568	36.9516	77.1178	28.6855	283.495	387.722	358.914	carbamoylphosphate synthetase
25.m01746_at	TGME49_007610	11.3507	10.7947	10.5121	9.83314	9.16318	9.83737	9.5036	17.5773	11.5704	11.1402	112.584	rhoptry kinase family protein ROP36 (incomplete catalytic triad) (ROP36)
49.m03226_at	TGME49_040650	19.5942	20.6071	15.981	153.364	14.7732	28.9524	22.8753	13.7103	124.222	98.4333	214.002	coatomer protein complex, subunit alpha, putative
42.m03350_at	TGME49_024350	810.762	52.5465	120.324	238.768	70.5059	90.2358	74.1735	21.5175	643.555	498.502	1002.93	aminopeptidase N, putative
69.m00140_at	TGME49_079390	24.7264	21.849	19.29	61.0082	57.7501	34.2103	50.7266	18.3574	520.184	522.931	435.334	proliferation-associated protein 2G4, putative
38.m01093_at	TGME49_018470	50.7086	18.336	30.5652	14.9452	14.1165	13.2217	17.6544	15.27	17.0215	19.2251	170.739	protein disulfide-isomerase, putative
33.m01325_at	TGME49_014970	16.6551	12.1486	15.2736	98.032	64.0501	23.8886	38.7139	23.3994	169.469	108.323	292.59	DNA replication licensing factor, putative
27.m00855_at	TGME49_011360;TGME49_011370	472.571	55.4321	65.4295	10.8972	12.6427	15.2867	14.3657	19.5015	14.748	17.3773	167.467	hypothetical protein;tetratricopeptide repeat-containing protein
49.m03376_at	TGME49_043940	350.631	1666.37	1519.26	86.5531	30.1364	43.194	71.5239	42.4269	1723.13	631.507	1658.62	hypothetical protein
76.m01625_at	TGME49_085860	10.2897	109.813	53.7531	9.99691	61.5426	12.327	16.2977	15.8019	181.276	80.5827	261.652	SAG-related sequence SRS20C (SRS20C)
49.m03419_at	TGME49_044530	33.6423	72.5037	91.8732	455.478	564.829	118.242	258.423	134.669	124.682	104.326	1187.39	hypothetical protein
38.m01895_at	TGME49_018940	18.8326	10.3154	31.429	165.127	174.899	83.3873	165.798	38.6536	638.337	582.93	844.405	hypothetical protein
50.m03098_at	TGME49_046070	27.9952	19.4986	14.9618	17.0987	15.1755	15.7477	15.9017	19.6511	97.3658	81.8408	165.606	SAG-related sequence SRS56 (SRS56)
41.m02947_at		26.8864	63.2211	138.222	60.5606	91.8413	104.989	216.344	22.181	1440.47	1194.1	969.78	hypothetical protein
83.m01244_at	TGME49_093860	19.1016	90.2678	96.118	58.0259	54.4559	57.5381	45.4707	53.4128	393.305	388.106	538.093	hypothetical protein
42.m00002_at	TGME49_024750	75.3512	14.7498	17.3921	10.6394	9.3363	10.9009	14.84	10.5515	384.992	47.5361	124.144	SAG-related sequence SRS40F (SRS40F)
35.m00002_at	TGME49_016880	29.2979	17.7625	23.3145	1401.45	910.834	726.034	844.483	390.811	6239.31	4663.54	6564.99	guanine nucleotide-binding protein
583.m05278_at	TGME49_109200	18.5683	18.3208	13.2969	130.968	23.378	21.0248	18.4403	23.4612	129.522	106.03	205.41	zinc finger (CCCH type) motif-containing protein
SRS_LIKE2_at		13.8564	27.621	17.898	7.83358	34.5493	13.1215	13.3502	15.7307	69.8904	60.504	149.488
55.m00165_at	TGME49_061690	12.6829	14.2311	16.9509	39.3341	21.1017	22.7025	22.6006	25.9617	64.7406	55.9153	204.383	hypothetical protein
50.m00018_at	TGME49_050880	157.788	55.8663	103.837	557.575	389.996	489.842	687.808	181.323	4254.78	2608.23	3567.13	kinase, pfkB family protein
583.m00018_at	TGME49_112480	37.5365	28.0757	17.8206	25.7687	53.7986	48.9859	68.028	254.087	572.885	666.746	444.896	uracil phosphoribosyltransferase FUR1, putative
540.m00201_at	TGME49_104710	110.198	21.7564	20.6809	80.4285	48.4848	20.4139	36.065	29.3466	248.263	334.946	371.422	eukaryotic peptide chain release factor, putative
20.m00349_at	TGME49_002370	85.6792	33.0738	26.6158	91.9013	65.7073	46.5273	52.6712	44.1381	283.341	256.819	529.696	T-complex protein 1, epsilon subunit (TCP-1-epsilon), putative
20.m00004_at	TGME49_002680	110.178	21.9374	73.3811	154.319	128.53	46.6874	56.3423	25.1552	762.945	474.238	621.551	mitochondrial processing peptidase alpha subunit
46.m02916_at	TGME49_037490	85.8292	41.2944	40.5381	39.038	30.3002	86.102	112.731	45.8413	52.3108	64.0718	483.701	centrin family protein
145.m00346_at	TGME49_100280	104.146	32.8811	49.8627	194.198	149.888	89.1364	142.921	45.2832	1328.6	738.02	1116.65	LSM domain-containing protein
50.m00017_at	TGME49_049590	135.777	26.187	118.68	281.34	268.712	180.896	178.278	95.3299	866.98	618.623	1664.25	proteasome subunit alpha type 5-2, putative
33.m01305_at	TGME49_014790	11.9807	15.1496	27.7673	380.019	298.158	199.266	277.395	116.739	2461.76	1592.85	1999.24	mitochondrial glycoprotein
57.m00028_at	TGME49_066760	615.565	105.476	122.481	407.497	336.644	356.998	411.68	273.96	604.66	415.87	3149.02	isocitrate dehydrogenase
42.m00063_at	TGME49_025250	29.0654	22.2084	56.1448	39.9046	21.4357	24.6337	30.9185	24.0597	250.818	251.193	252.454	LSU ribosomal protein L14P, putative
50.m00026_at	TGME49_046540	29.5816	27.1654	25.4107	374.934	623.743	356.324	341.338	100.715	2960.7	1618.59	2820.19	cytochrome c1, heme protein
44.m02529_at	TGME49_029240	12.626	19.1717	9.59398	8.88324	9.70984	8.79939	8.70088	11.0535	13.2401	10.3844	94.8596	hypothetical protein
49.m03288_at	TGME49_042380	97.9459	39.7038	68.7749	20.5078	15.0787	12.6418	14.5807	14.0796	61.2544	63.8034	162.397	fatty acid elongase
641.m01597_at	TGME49_120770	13.4352	23.9718	14.1591	65.8185	18.5572	19.3287	14.6027	20.1725	52.4506	59.8153	174.023	Toxoplasma gondii family B protein
42.m00117_at	TGME49_026250	45.7657	34.334	28.6286	345.773	62.9781	40.4962	62.1688	34.4739	322.762	417.454	464.036	DEAD (Asp-Glu-Ala-Asp) box polypeptide DDX3X (DDX3X)
641.m00192_at	TGME49_118410	351.609	57.4588	121.198	323.467	320.109	197.339	194.201	87.9793	911.236	1399.73	2029.52	TCP-1 chaperonin, putative
50.m00004_at	TGME49_047460	299.024	105.959	100.43	179.467	51.6166	38.1862	35.3859	54.9818	453.325	273.811	805.512	proliferating cell nuclear antigen PCNA1 (PCNA1)
55.m04948_at	TGME49_061670	83.0554	30.917	28.2392	65.8519	41.6001	68.4881	48.2494	31.5318	144.579	98.3118	426.239	ribonuclease H1/H2 small subunit protein
64.m00345_at	TGME49_076110	46.9135	18.603	16.5047	52.3518	129.768	102.915	166.889	53.8225	389.808	316.106	615.347	cytochrome b5 family heme/steroid binding domain-containing protein
65.m00001_at	TGME49_077240;TGME49_077250	27.3036	59.4564	71.8412	2347.36	1274.61	100.361	214.689	95.5588	2005.56	1419.28	1264.47	NTPase I
33.m01302_at	TGME49_014760	146.033	161.891	205.852	27.8972	25.43	49.4452	55.4121	25.3759	175.378	129.377	465.504	erythronate-4-phosphate dehydrogenase domain-containing protein
641.m01526_at	TGME49_119630	9.24329	11.2643	12.0754	8.09429	9.06193	9.66542	9.07764	10.1114	83.0642	65.2428	82.8612	hypothetical protein
583.m05392_at	TGME49_110850	11.2486	8.90983	10.1929	23.0321	17.5183	13.1496	20.509	14.1185	140.945	120.842	128.201	MYND finger domain-containing protein
44.m02532_at	TGME49_029290	16.5361	10.5773	12.6085	28.2519	18.9598	11.8567	21.8646	12.8483	289.109	154.065	142.419	kelch repeat-containing protein
63.m00336_at	TGME49_075380	21.0062	16.1858	12.8586	16.4502	16.8616	40.7369	27.3865	16.9351	84.7009	101.303	164.623	SAG-related sequence SRS47D (SRS47D)
59.m00055_at	TGME49_073460	28.9811	23.4671	42.9839	267.817	134.817	131.229	149.912	48.0795	948.655	863.036	1070.66	eukaryotic translation initiation factor 3 subunit 6 interacting protein
44.m04617_at	TGME49_031130	34.4324	18.4283	15.5473	35.7711	15.3467	14.2022	15.9074	16.4404	63.4479	63.5578	138.919	hypothetical protein
55.m00081_at	TGME49_058150	30.2857	34.9507	34.5469	167.46	115.107	89.9209	113.737	72.4678	473.11	354.743	777.483	proteasome subunit alpha type 7, putative
37.m00770_at	TGME49_017740	8.78766	9.27081	8.46693	35.0722	44.319	36.9581	57.5961	10.2001	74.1114	75.4633	266.275	3-ketoacyl-(acyl-carrier-protein) reductase
41.m01385_at	TGME49_023030	9.68353	9.88234	9.42306	8.10911	11.892	10.1671	9.00424	10.7577	9.43479	7.41048	86.2201	tetratricopeptide repeat-containing protein
59.m03478_at	TGME49_069850	13.8617	18.6633	11.8051	10.3151	10.9897	10.9278	14.2704	10.5462	14.6671	16.8713	107.385	protein c21orf59, putative
25.m00202_at	TGME49_009860	38.9249	86.6123	108.325	147.039	110.164	55.3491	94.6945	149.182	1367.17	994.893	881.219	SRP40, C-terminal domain-containing protein
31.m00869_at	TGME49_013030	33.3804	15.5598	14.3987	167.189	24.7771	29.833	22.4194	21.7552	161.472	90.5065	222.632	hypothetical protein
31.m01831_s_at	TGME49_013470	78.6217	28.6054	28.1154	79.6692	37.3132	193.478	372.364	108.117	1597.15	980.462	689.635	hypothetical protein
50.m03094_at	TGME49_046030	18.5284	10.9188	14.1105	40.5646	13.9331	18.4802	27.5949	29.9682	170.764	110.95	162.025	mediator complex subunit MED17 (MED17)
583.m00641_at	TGME49_111830	6.5493	23.0091	18.4959	13.7641	25.5178	18.2279	37.05	35.3083	368.88	335.235	199.832	hypothetical protein
26.m00245_at	TGME49_010400	716.347	33.7092	26.3567	6.29186	7.77336	9.89864	8.94948	17.39	9.29519	12.0019	106.053	hypothetical protein
35.m00901_at	TGME49_016670	13.7491	19.2584	15.5948	74.4099	18.3047	23.3799	21.5171	18.3047	59.0564	40.7939	165.022	FUSE-binding protein 2 / KH-type splicing regulatory protein (FUBP2/KHSRP)
44.m02728_at	TGME49_032520	59.9758	12.9866	124.976	97.7421	94.2677	61.0047	110.743	39.6748	1429.23	691.773	716.445	brix domain-containing protein
59.m07789_at	TGME49_071980	55.2529	35.579	26.3367	15.5173	27.8609	29.7325	23.1494	46.2387	24.8862	25.7278	237.345	SAG-related sequence SRS32 (SRS32)
80.m00087_at	TGME49_090600	47.4375	27.0876	66.0085	311.157	250.12	240.519	267.383	106.396	1771.34	1112.27	1845.79	succinyl-CoA-synthetase alpha SCSA (SCSA)
80.m00018_at	TGME49_088750	188.357	43.2357	77.2928	263.061	197.674	147.051	166.433	102.923	1244.43	716.4	1306.81	ubiquinol-cytochrome c reductase
641.m00185_at	TGME49_120570	77.761	44.9427	259.745	398.364	339.286	177.95	176.413	138.769	1704.05	1097.17	1617.58	elongation factor Tu, putative
59.m00071_at	TGME49_072010	28.9185	127.372	94.0437	109.078	86.2857	72.2839	73.7002	50.1174	1417.7	802.559	695.275	Gar1 protein RNA binding region protein
129.m00261_at	TGME49_099210	20.3132	36.5703	40.3027	98.7578	101.372	27.9204	48.3596	44.5669	514.664	275.351	386.152	CTP synthase
42.m00022_at	TGME49_023680	140.259	36.4452	67.5786	406.069	220.012	148.641	174.074	124.319	699.027	492.116	1254.59	ubiquitin family protein
59.m03408_at	TGME49_068830	82.4971	32.9229	92.9658	182.59	150.211	103.221	120.811	72.0312	772.112	474.855	833.252	hypothetical protein
583.m05666_at	TGME49_115250	21.7255	34.6464	26.0383	95.8854	48.4362	38.833	62.9003	84.2661	461.048	492.065	454.966	GAMM1 protein, putative
55.m04698_at	TGME49_057490	35.5377	37.7163	28.3265	66.7288	37.6899	54.5289	56.866	52.3438	240.616	173.454	397.19	prefoldin subunit superfamily protein
83.m02692_at	TGME49_094410	17.912	12.0236	14.1764	11.2036	12.9667	18.6063	14.2102	16.4688	134.711	75.6606	112.038	hypothetical protein
641.m00177_at	TGME49_119920	112.072	53.4208	188.957	168.632	217.387	77.2955	121.249	34.7571	1081.62	733.443	1090.84	2-oxo acid dehydrogenases acyltransferase (catalytic domain) domain-containing protein
33.m02671_at	TGME49_014430	10.7734	7.7441	7.62874	13.0658	10.3361	9.07224	9.94271	11.4961	75.5035	64.4994	81.3699	hypothetical protein
49.m03105_at	TGME49_038480	11.769	24.3587	11.4009	9.09657	9.8863	12.2853	17.2211	16.064	397.31	131.183	111.266	SAG-related sequence SRS22D (SRS22D)
52.m00007_at	TGME49_054900	106.742	30.314	34.2671	236.342	68.4948	140.281	101.651	76.4683	406.153	380.328	781.683	proteasome subunit beta type 2, putative
44.m00023_at	TGME49_030450	17.6092	30.9468	45.9417	65.8202	32.9459	22.1127	36.5144	29.393	580.735	335.603	293.419	bifunctional GMP synthase/glutamine amidotransferase protein
49.m03236_at	TGME49_040810	35.2942	20.8404	13.1705	25.7617	21.0613	17.6423	23.2619	21.7634	140.737	196.766	169.163	hypothetical protein
77.m00088_at	TGME49_087500	276.207	42.0839	221.332	441.321	378.83	338.674	346.719	144.66	1738.07	1364.35	2610.93	T complex chaperonin, putative
38.m02354_at	TGME49_018900	33.7122	28.8361	19.9359	12.1239	13.5233	17.7348	13.2583	24.851	11.5455	20.4548	163.927	hypothetical protein
31.m00908_at	TGME49_013770	32.33	31.6041	31.7474	125.427	30.8926	33.7596	33.4828	43.0159	434.164	282.762	252.582	Superkiller viralicidic activity 2 family 2, putative
50.m00037_at	TGME49_047560	11.839	20.7042	11.8132	11.2101	11.1742	10.5599	11.5935	13.186	10.038	12.924	92.387	dynein light chain protein, putative
583.m00619_at	TGME49_109120	101.351	31.6661	327.687	1134.5	1075.54	837.058	1247.31	218.593	7240.81	4213.14	6728.54	ribosomal protein RPL4 (RPL4)
86.m00841_at		16.6524	108.129	334.495	8.37389	9.29773	11.0436	11.7469	12.2498	9.30761	7.89742	96.0586	hypothetical protein
64.m00340_at	TGME49_075850	14.7237	15.3517	16.4073	14.0977	13.9129	14.6616	12.7326	13.9278	103.127	70.8905	113.711	dense granule protein GRA12 (GRA12)
55.m04938_at	TGME49_061530	2847.22	438.346	851.698	8.74435	10.9593	12.298	11.9055	14.7703	12.3406	10.2537	107.524	eukaryotic aspartyl protease superfamily protein
33.m02203_at	TGME49_015430	126.819	84.437	83.2506	179.136	55.094	48.8324	69.612	66.6553	593.48	753.1	617.422	hypothetical protein
641.m00168_at	TGME49_118430	156.558	46.6767	69.4655	318.212	350.548	251.232	267.906	50.1569	877.251	554.327	1870.89	malate dehydrogenase MDH (MDH)
583.m05513_at	TGME49_112930	379.029	39.8212	48.8313	8.83235	10.9435	17.4389	17.4357	17.4352	10.8429	11.092	139.628	cystathione gamma lyase, putative
55.m00267_at	TGME49_058060	183.41	52.8926	88.7536	117.278	98.2375	67.6391	81.947	62.7393	430.46	455.126	684.991	myosin heavy chain, putative
44.m02647_at	TGME49_031190	61.4053	34.4365	48.6006	53.2455	22.6403	26.2623	25.7538	26.4853	166.72	132.87	288.631	arsenite-activated ATPase family protein
74.m00442_at	TGME49_081790	24.1372	19.7477	16.334	23.7431	25.79	29.815	24.4613	30.5321	195.824	135.525	199.453	hypothetical protein
44.m02525_at	TGME49_029180	56.6867	20.1268	36.0321	139.976	122.001	75.2468	102.257	54.1555	947.158	534.797	629.292	HEAT repeat-containing protein
46.m00024_at	TGME49_035970	44.7344	51.2252	189.27	188.146	163.255	66.3953	87.6095	28.1201	1106.95	564.81	883.541	eukaryotic initiation factor-2 gamma, putative
46.m01731_at	TGME49_037070	1159.16	336.004	1061.98	715.688	358.899	942.7	1341	576.707	193.377	162.312	6101.84	hypothetical protein
49.m03330_at	TGME49_043180	8.41868	7.35948	7.82972	6.97773	8.89057	7.92509	9.18459	10.0469	548.857	83.1132	74.3933	Toxoplasma gondii family A protein
641.m01564_at	TGME49_120210	49.7367	29.747	25.4434	111.555	55.1193	30.0145	40.4897	62.9125	480.07	316.106	377.97	WD domain, G-beta repeat domain containing protein
50.m03083_at	TGME49_045670	20.4013	22.7578	9.26436	108.916	118.084	121.842	153.732	76.682	254.054	307.481	757.906	pyruvate dehydrogenase complex subunit PDH-E1Alpha (PDHE1A)
44.m02516_at	TGME49_028990	17.4826	14.3207	13.0691	11.0726	11.2303	12.0772	14.6267	12.9983	15.8039	17.4978	105.699	zinc finger (CCCH type) motif-containing protein
541.m02058_at	TGME49_105290	26.0051	68.0007	36.6462	136.902	28.9598	37.9161	40.7706	43.3562	186.261	143.494	302.952	vacuolar atp synthase subunit e, putative
44.m02721_at	TGME49_032380	36.3484	28.6252	25.4804	37.6161	38.745	20.6138	24.5327	28.4081	350.016	347.873	209.144	WD domain, G-beta repeat-containing protein
55.m10260_at	TGME49_059290	54.4228	12.7866	10.708	7.80591	7.95884	8.40672	8.37969	13.3696	14.5253	12.3042	77.25	SAG-related sequence SRS26C (SRS26C)
49.m03167_at	TGME49_039710	25.6153	27.7555	23.7188	43.1566	38.1819	25.2463	35.4371	29.3733	109.889	103.813	211.364	phosphomannomutase
80.m02203_at	TGME49_089240	9.68808	14.4362	11.1642	7.16736	9.02552	12.8935	11.4552	11.2425	11.6578	13.3383	80.0132	DnaJ domain-containing protein
25.m00210_at	TGME49_009470	9569.65	1682.06	3287.78	13.8134	17.0506	29.287	22.9304	27.295	18.974	20.9423	213.283	hypothetical protein
31.m00877_at	TGME49_013390	29.1331	33.5871	45.9541	231.387	34.1354	35.7963	28.0421	35.1634	108.889	78.168	262.627	streptococcal surface antigen repeat-containing protein
55.m04665_at	TGME49_056990	46.1108	29.6991	36.6533	105.077	94.9831	56.1495	53.7538	83.1934	419.625	501.105	457.493	glycyl-tRNA synthetase
55.m04609_at	TGME49_055320	19.1795	17.5434	25.4551	67.7952	78.3544	48.3088	79.3441	246.887	597.132	590.173	426.373	mRNA turnover 4 (MRT4) family protein
162.m00312_at	TGME49_101170	15.3967	13.9746	9.54584	7.65979	27.572	57.3651	38.2504	10.0006	77.3431	23.4451	139.841	SAG-related sequence SRS19D (SRS19D)
38.m00002_at	TGME49_018410	38.9901	27.4911	145.224	818.931	1115.92	722.528	1009.45	169.76	5562.8	3903.39	5014.57	ribosomal protein RPP0 (RPP0)
20.m03724_at	TGME49_002510	84.4696	73.8865	40.99	163.937	202.328	197.436	226.482	164.553	794.28	862.282	1209.71	multi-pass transmembrane protein
55.m04857_at	TGME49_060010	40.1711	25.7138	24.1839	45.1618	25.5921	27.9271	27.0688	35.2378	175.841	140.759	206.749	acetyltransferase, GNAT family protein
46.m01736_at	TGME49_037110	16.8453	22.548	20.1841	26.8267	36.4942	27.1931	28.9822	25.3389	98.5831	33.9541	182.589	replication factor C subunit 2, putative
55.m00241_at	TGME49_062620	148.366	34.6281	122.482	2022.62	607.63	674.733	747.135	738.934	3308.95	3094.36	4376.58	RNA recognition motif-containing protein
59.m03518_at	TGME49_070510	141.829	50.1198	52.3834	227.272	164.18	121.971	158.779	153.511	938.549	846.976	1076.16	asparaginyl-tRNA synthetase (NOB+tRNA synthase)
39.m00622_at	TGME49_020250	58.1236	353.927	329.63	190.085	131.127	111.547	188.224	109.286	1631.77	960.248	1201.08	Nucleotide-sensitive chloride conductance regulator (ICln) protein
41.m03144_at	TGME49_021380	40.0573	67.3485	55.6748	600.295	340.789	343.448	356.444	76.4051	1304.33	1483.26	2290.51	alba 1
33.m02199_at	TGME49_014270	187.79	39.5193	77.2378	181.399	90.6686	90.6224	121.915	73.4294	816.639	678.94	744.13	translation initiation factor IF-2, putative
57.m00025_at	TGME49_066060	196.26	164.674	816.386	3471.14	1780.21	1040.78	1656.97	852.795	9752.91	6137.41	9190.93	ribosomal protein RPSA (RPSA)
50.m00029_at	TGME49_046690	84.6232	27.0787	26.2161	37.8665	35.685	35.7545	33.5467	28.2432	61.74	46.8005	233.991	alpha amylase, catalytic domain-containing protein
65.m00007_at	TGME49_076920	11.8128	34.8595	17.8318	62.1387	46.2209	55.8858	83.8491	71.1037	239.319	299.164	377.684	protein phosphatase 2C domain-containing protein
80.m00049_at	TGME49_090200	27.5361	17.8674	29.7091	88.7894	180.818	119.745	164.362	28.5616	287.796	213.864	707.312	NAD/NADP octopine/nopaline dehydrogenase, alpha-helical domain-containing protein
80.m00022_at	TGME49_089140	34.9789	31.4486	24.4032	77.1331	37.1333	36.5543	48.6384	33.4912	86.3884	62.6945	253.5	mitochondrial ribosomal protein l22/l43, putative
76.m03671_at	TGME49_085470	2784.83	187.677	202.888	7.68413	7.84002	13.2935	12.2155	11.0044	13.3219	9.91478	92.6416	patched family protein
49.m00028_at	TGME49_039490	158.364	20.2369	104.099	83.4981	118.462	93.6848	114.805	36.4434	338.109	511.749	679.212	dehydrogenase E1 component family protein
583.m00614_at	TGME49_109740	77.6034	29.5706	17.7091	101.037	52.3324	47.1723	44.4421	32.5242	345.428	297.727	321.718	LSM domain-containing protein
55.m10344_at	TGME49_058430	203.82	48.5494	51.5389	89.3773	56.9348	50.6655	58.8866	52.0753	250.756	159.745	407.775	conserved hypothetical protein;hypothetical protein, conserved
50.m03279_at	TGME49_049150	25.6225	13.3471	11.9947	13.0566	16.5842	14.9686	13.7446	17.135	67.564	89.4865	102.847	PAN domain-containing protein
55.m10227_at	TGME49_063720	27.3058	8.60449	8.56156	13.0073	8.22135	8.4885	7.60172	9.30814	56.0637	44.9606	67.5871	HMG (high mobility group) box domain-containing protein
52.m01606_at	TGME49_053730	30.9412	17.1156	33.9767	158.363	106.549	94.7472	111.079	39.4805	481.66	412.009	657.854	importin-beta N-terminal domain-containing protein
541.m01212_at	TGME49_106050	1506.95	329.021	620.514	10.5469	8.67823	10.7912	10.8088	12.0423	10.1461	11.092	83.5211	hypothetical protein
41.m01331_at	TGME49_022020	47.105	37.7207	20.3426	60.7617	152.757	59.0186	100.537	32.9803	117.743	132.221	370.594	phosphoglycerate kinase PGKII (PGKII)
80.m00057_at	TGME49_090660	129.62	475.449	303.33	792.601	385.315	182.766	257.148	86.9111	2398.19	1150.56	1949.69	RNA recognition motif-containing protein
50.m00085_at	TGME49_051780	17.7472	21.2034	25.6084	60.9784	65.218	59.1796	89.1698	18.9023	307.087	400.981	361.268	heat shock protein
42.m03486_at	TGME49_026280	151.435	29.2535	38.4486	73.3015	40.7424	44.0837	55.6972	47.7301	205.824	257.759	335.984	mitochondrial ribosomal protein l28, putative
50.m03428_at	TGME49_051950	27.9911	215.213	103.169	115.077	69.0425	37.8444	69.4937	47.1931	559.601	324.636	579.352	ribosomal protein l7/l12 c-terminal domain-containing protein
50.m03139_at	TGME49_046910	30.2131	33.6249	35.1046	68.2605	32.9078	31.9596	29.2766	31.946	268.089	236.735	219.493	histone lysine methyltransferase, SET, putative
583.m05351_at	TGME49_110380	29.9625	26.5056	24.1794	46.7728	26.3528	23.0736	37.502	67.811	397.566	336.402	235.318	brix domain containing protein
41.m00021_at	TGME49_022220	25.113	30.4264	21.4555	434.84	347.102	310.618	377.038	70.0641	2435.13	1408.79	2160.11	alveolin domain containing intermediate filament IMC7 (IMC7)
39.m00330_at	TGME49_020100	13.9578	132.029	90.026	91.1085	82.9985	51.9957	69.9997	87.8041	677.608	676.395	553.456	phosphoribosylpyrophosphate synthetase
44.m02807_at	TGME49_033680	56.1581	27.7496	27.5232	65.3101	27.138	42.0876	32.4893	31.4463	153.03	181.823	220.477	nuclear distribution gene C family protein
641.m00193_at	TGME49_118230	43.7732	675.235	829.371	855.468	485.052	639.49	870.025	328.468	4010.2	2946.07	4884.58	phosphoglycerate kinase PGKI (PGKI)
645.m00320_at	TGME49_121520	848.009	187.86	236.263	2974.25	425.85	787.852	698.652	377.723	3788.05	3521.71	4983.63	hypothetical protein
49.m03176_at	TGME49_039810	31.3119	34.1023	24.2378	32.3649	25.1256	25.1116	24.5181	36.9127	241.5	254.529	183.146	hypothetical protein
20.m03955_at	TGME49_006480	128.034	35.1337	37.5041	147.168	69.7846	28.5704	36.5612	28.316	418.411	290.375	356.499	hypothetical protein
55.m00072_at	TGME49_057740	11.724	14.0851	13.8336	41.4231	33.5173	28.7348	25.2819	16.9592	188.448	167.237	168.019	UMP-CMP kinase
42.m03619_at	TGME49_028290	13.7838	14.5572	13.5756	47.4248	55.5648	24.2065	37.0063	15.898	63.9137	80.7254	183.413	phospholipase/carboxylesterase
27.m00834_at	TGME49_010960	17.8176	17.544	26.9423	223.645	135.461	78.8326	132.493	81.9673	451.288	366.32	686.687	replication factor C subunit 4, putative
38.m00019_at	TGME49_019590	45.8064	24.5941	40.9147	87.1694	40.2266	43.5756	43.1421	29.3296	410.406	225.718	286.101	RuvB family 1 protein
38.m01113_at	TGME49_019310	75.2612	27.2474	44.5855	334.713	151.539	151.793	185.253	55.2529	609.825	397.805	999.018	DnaK family protein
20.m03757_at	TGME49_002960	94.3935	31.236	27.1846	26.9502	28.9256	24.1501	19.0297	29.9281	220.616	131.77	179.525	glycine cleavage H-protein
55.m10342_at	TGME49_056110	20.489	20.9198	22.5814	53.8339	19.9666	18.7231	22.5028	17.6511	165.719	64.1559	144.175	conserved hypothetical protein;hypothetical protein, conserved
49.m00009_at	TGME49_038050	27.6113	29.6857	131.027	144.17	90.926	83.1901	83.2674	49.3121	302.977	181.558	617.697	staphylococcal nuclease and tudor domain containing 1 (SND1)
49.m03411_at	TGME49_044450	12.2684	11.6101	9.96695	10.4668	12.6328	13.2102	13.2758	14.3815	89.8231	53.7433	82.0792	protein phosphatase 2C domain-containing protein
59.m06097_at	TGME49_072630	23.1584	18.6647	14.2926	46.0597	21.254	23.9614	28.2233	20.0594	199.339	86.698	154.558	U6 snRNA-associated Sm family protein LSm8, putative
583.m05399_at	TGME49_110960	335.449	106.801	37.783	335.447	27.4245	61.7676	40.5012	52.3908	470.977	292.815	539.326	vacuolar atp synthase subunit f, putative
74.m00982_at	TGME49_081660	18.6875	9.95969	9.7229	10.5904	8.89164	10.5962	8.37653	13.221	65.2	20.6985	64.2155	hypothetical protein
55.m04978_at	TGME49_062150	31.7871	37.9916	33.19	111.34	54.1559	47.4762	56.7128	26.7608	140.997	89.8476	300.439	kelch repeat and K+ channel tetramerisation domain containing protein
80.m00014_at	TGME49_088630	576.742	190.023	230.604	554.702	624.262	407.466	691.636	553.222	3679.42	2325.37	3482.07	nucleosome assembly protein (NAP), putative
611.m00038_at	TGME49_117720	328.498	101.093	127.483	435.304	222.599	162.496	195.601	76.1625	1000.77	1169.56	1324.76	eukaryotic translation initiation factor 3 subunit 7, putative
44.m00053_at	TGME49_033230	34.9286	22.4017	31.6227	145.72	127.25	53.8351	71.9463	42.8731	353.606	240.545	416.545	RNA-binding protein 8A family protein
52.m01680_at	TGME49_054820	11.7317	15.7161	10.9941	64.6929	44.9837	37.6517	42.5363	13.0723	258.956	194.078	234.605	hypothetical protein
44.m02569_at	TGME49_029990	156.605	71.0919	153.721	181.459	162.29	138.164	153.083	59.4116	557.553	528.713	942.985	T-complex protein 1 subunit alpha, putative
57.m01725_at	TGME49_065170	37.844	21.3854	16.6194	29.7792	19.2833	18.8539	27.3602	25.6005	51.3154	42.6331	158.746	hypothetical protein
542.m00223_at	TGME49_106970	22.1523	24.162	23.6502	43.1881	57.4942	42.3302	46.1039	17.1797	176.987	142.674	236.135	thymidylate kinase
49.m03439_at	TGME49_044890;TGME49_044900	22.6319	11.0266	11.4783	7.18165	10.5793	8.14279	9.92545	8.91155	8.68909	10.1236	67.3082	hypothetical protein;dynein light chain type 1, putative
49.m03383_at	TGME49_044020	40.8802	17.9478	17.2729	207.07	95.3419	66.4905	90.1861	81.7116	376.513	276.454	503.425	activator of hsp90 atpase 1 family protein
46.m01726_at	TGME49_037000	21.3571	109.134	98.8992	120.272	151.219	81.5295	107.303	141.166	357.168	314.682	705.501	polyphosphoinositide binding protein, putative
42.m03364_at	TGME49_024600	27.4745	26.6914	41.1268	38.3047	37.4964	30.1942	22.0306	21.6288	231.686	175.411	188.839	GTP binding protein
55.m05018_at	TGME49_062900	17.2945	14.3766	10.7759	46.7487	17.2655	26.5856	17.4892	22.1119	66.4659	42.6428	134.412	hypothetical protein
583.m00670_at	TGME49_113230	33.7845	24.4061	20.3081	64.7923	50.9194	45.9096	46.312	41.7701	322.94	278.441	284.237	eukaryotic initiation factor-2, alpha subunit
59.m00039_at	TGME49_071300	69.7877	62.1067	43.5653	90.8379	46.4881	42.8287	45.848	60.0932	411.35	300.824	362.819	DNA-directed RNA polymerase II RPB7 (POLR2G/RPB7)
80.m02212_at	TGME49_089350	13.3559	12.0761	10.889	28.5747	20.5205	18.9942	22.0613	19.8075	63.2991	32.5113	120.357	ATP-binding cassette G family transporter ABCG84 (ABCG84)
59.m03655_at	TGME49_072910	196.047	46.6519	101.091	156.103	138.012	112.939	135.465	73.3332	450.705	458.406	805.043	T-complex protein 1 delta subunit
50.m00003_at	TGME49_046920	35.8589	46.1874	30.4437	71.1363	87.4782	64.0135	76.2385	74.3626	269.907	228.007	428.429	glutathione reductase
55.m04950_at	TGME49_061680	145.112	19.0692	22.6099	19.9293	17.3699	15.1615	14.4153	19.0533	44.8779	35.8102	123.45	hypothetical protein
583.m05554_at	TGME49_113410	16.7346	11.3787	21.1417	129.103	68.3011	44.2251	51.6602	20.8555	218.838	135.211	301.828	proteasome 26S regulatory subunit
76.m03392_at	TGME49_086790	17.3266	10.1804	13.2588	31.3464	11.9312	11.4325	10.8333	11.9748	91.0906	64.3528	81.2688	nuclear factor NF2
55.m08198_at	TGME49_063300	496.538	94.4744	122.71	480.741	454.268	350.909	374.372	172.868	1876.63	1294.11	2197.98	eukaryotic porin protein
65.m01169_at	TGME49_078390	21.4093	21.3175	18.1104	18.0376	29.5942	21.6473	26.1672	22.7418	129.94	122.471	136.96	Toxoplasma gondii family A protein
44.m00030_at	TGME49_031410	60.8738	18.3434	18.3819	338.265	386.889	282.611	299.449	118.153	1035.83	1153.27	1675.6	hypothetical protein
38.m01077_at	TGME49_019870	11.2831	9.93858	9.75441	96.384	42.396	22.1263	34.5134	21.0045	112.741	62.3315	184.799	DNA replication licensing factor, putative
35.m00029_at	TGME49_016410	69.395	16.9243	15.9294	164.16	83.2382	55.02	93.5081	44.7929	467.492	465.671	493.895	hypothetical protein
59.m06060_at	TGME49_068950	14.7512	12.8311	35.6801	115.13	134.378	112.612	192.601	100.471	1211.92	864.746	677.911	hypothetical protein
583.m05717_at	TGME49_115930	326.82	160.125	230.109	261.597	185.425	174.271	144.474	94.2257	1158.14	711.385	1256.14	integral membrane protein, DUF56 family protein, putative
50.m03209_at	TGME49_048140	89.4309	41.6025	46.7747	114.785	54.8667	65.9396	61.5862	60.0969	505.178	275.256	380.548	hypothetical protein
55.m00137_at	TGME49_060310	10.3764	8.02888	9.16432	8.23943	7.60034	8.0892	7.98523	10.0009	22.8132	27.5649	60.8969	ATP-binding cassette transporter ABC.B1 (ABCB1)
55.m10245_at	TGME49_060880	12.171	12.3876	9.00216	26.2963	17.8408	25.0887	24.5656	25.7179	164.619	84.6742	133.192	hypothetical protein
583.m09149_at	TGME49_115970	27.5328	20.1671	13.5262	10.5699	8.56706	13.4814	16.216	10.2125	13.5082	12.1592	85.9886	hypothetical protein
145.m00003_at	TGME49_100140	54.7615	888.545	1240.74	996.63	1135.66	622.485	1009.23	299.594	4898.66	4661.36	6133.82	elongation factor 1-gamma, putative
541.m01242_at	TGME49_106510	17.3722	21.9979	22.1582	22.286	18.2879	19.5697	20.2319	20.4974	170.7	178.323	129.463	hypothetical protein
42.m03611_at	TGME49_028190	38.0989	37.8198	95.5961	458.013	437.219	360.122	406.968	577.804	3210.85	1768.88	2432.67	eukaryotic initiation factor-3, subunit 5, putative
583.m05634_at	TGME49_114750	19.245	31.8073	25.2463	73.4646	79.3268	64.5154	82.6854	79.867	682.313	563.606	441.14	hypothetical protein
25.m01769_at	TGME49_007680	19.1395	86.5862	101.096	146.072	132.84	95.4292	123.393	57.2609	641.53	274.319	666.381	suppressor of kinetochore protein 1, putative
20.m05982_at	TGME49_003780	114.958	57.3981	69.0314	192.573	68.5653	78.5128	75.997	51.6674	440.747	325.422	489.598	hypothetical protein
46.m03666_at	TGME49_036120	144.864	43.6385	35.4797	9.95516	10.9566	10.4358	11.1805	14.8236	11.1107	13.3376	79.7996	hypothetical protein
50.m03346_at	TGME49_049920	22.9714	80.6919	144.039	68.8897	74.5781	41.6164	69.1775	34.3974	372.278	396.717	419.895	diphthine synthase, putative
20.m03670_at	TGME49_001720	10.9975	10.0845	9.61624	18.3412	16.1543	13.4936	15.3299	18.3527	165.087	91.822	93.4399	protein c9orf32, putative
44.m02684_at	TGME49_031910	15.4565	22.7653	24.9105	141.716	178.317	157.089	159.785	74.113	450.046	668.034	808.526	ATP synthase F1 gamma subunit
50.m05680_at	TGME49_050770	379.872	245.109	261.646	657.999	834.354	507.143	812.021	593.668	3307.59	3035.44	3448.39	eukaryotic initiation factor-4A, putative
44.m04652_at	TGME49_033940	162.551	25.2943	20.5083	12.5663	20.0019	36.9153	22.2442	32.8008	24.3449	25.8765	162.257	leucine rich repeat-containing protein
44.m02824_at	TGME49_033930	12.5671	26.1348	39.5016	44.4633	22.957	18.8763	21.9312	12.2435	210.289	142.427	139.753	CAF1 family ribonuclease
20.m03910_at	TGME49_005440	507.995	40.3548	131.18	401.484	374.919	228.624	291.383	166.448	1397.11	1180.02	1961.71	CCT chaperonin gamma subunit
20.m03974_at	TGME49_006670	165.091	76.04	146.624	427.509	76.9133	103.045	72.3338	45.302	566.675	279.243	599.766	hypothetical protein
49.m05732_at	TGME49_044460	25.166	41.7865	36.7953	25.3267	24.9856	33.5738	19.4427	27.8336	242.557	151.418	173.345	hypothetical protein
20.m03817_at	TGME49_003710	17.1897	17.1957	12.5584	37.0927	18.2293	22.7862	25.1158	25.7537	83.8792	61.3584	123.935	AP2 domain transcription factor AP2VIIa-4 (AP2VIIA4)
145.m00604_at	TGME49_100260	20.7387	15.3005	17.6954	202.863	299.07	91.4175	161.762	69.8673	628.088	501.167	734.407	threonyl-tRNA synthetase family protein
55.m10227_x_at	TGME49_063720	28.0491	8.90185	8.50113	11.2038	8.82485	9.21394	8.55991	8.89342	51.3455	43.899	59.3562	HMG box domain-containing protein
59.m03703_at	TGME49_073810	19.4828	20.6386	30.6933	186.328	43.2502	75.2314	77.8037	60.8059	631.505	479.559	400.852	hypothetical protein
41.m00005_at	TGME49_022380	35.2397	43.5551	60.1037	110.501	148.356	101.762	96.5403	61.9596	273.231	173.123	530.829	importin-beta N-terminal domain-containing protein
44.m02591_at	TGME49_030380	308.938	61.4631	76.6808	1158.48	574.429	385.543	465.722	373.492	970.121	1137.52	2439.95	protein translocation complex, SEC61 gamma subunit
20.m03695_at	TGME49_002110	17776.6	7601.36	12791.1	9.83234	12.0575	24.6283	15.8929	21.8802	16.0533	20.3348	152.385	hypothetical protein
55.m05046_at	TGME49_063220	17.001	14.063	17.7122	57.4478	12.4364	23.6971	21.7295	21.4675	120.647	114.76	126.592	rhoptry kinase family protein ROP21 (ROP21)
46.m00016_at	TGME49_035540	80.4852	20.9214	24.2472	200.801	174.882	107.99	153.021	57.7899	525.053	932.988	721.728	eukaryotic initiation factor-2 beta, putative
52.m00009_at	TGME49_053290	63.0914	60.6121	66.1264	211.868	150.934	101.639	140.209	57.3382	679.752	346.871	623.302	valyl-tRNA synthetase
55.m05090_at	TGME49_063820	11.2882	18.5975	13.5345	31.8	19.5561	16.1149	17.8806	14.4919	115.325	60.8744	104.3	DEAD/DEAH box helicase domain-containing protein
31.m00898_at	TGME49_013850	9715.54	2212.3	5018.88	15.4609	12.8106	17.4296	29.7355	36.7598	16.8118	14.1472	202.341	MORN repeat-containing protein
38.m01890_at	TGME49_019700	16.4382	11.6265	15.3884	27.3881	27.9439	19.599	19.9309	11.8905	50.3206	29.1508	109.352	DNA replication licensing factor MCM4, putative
80.m00002_at	TGME49_089650	54.7066	20.6016	31.3368	1116.89	574.991	384.441	424.875	286.45	1712.88	1551.57	2308.82	PEP-carboxykinase I
27.m00857_at	TGME49_011410	8.30035	9.76096	8.83939	10.6259	9.06492	9.10893	8.61628	9.96594	62.2264	32.952	56.7824	translation initiation factor sui1 protein
46.m00007_at	TGME49_035620	179.885	25.4515	46.8636	56.4868	36.2256	31.0859	37.8127	35.8295	188.169	230.694	258.04	deoxyhypusine synthase
55.m04934_at	TGME49_061460	286.47	36.6468	105.942	214.763	107.041	109.202	154.665	86.915	455.705	293.201	752.078	transcriptional elongation factor FACT80 (SSRP1/FACT80)
129.m00243_at	TGME49_098960	57.9183	23.7098	36.4657	15.1164	18.0168	15.9345	31.1542	15.8281	165.089	161.54	164.597	Toxoplasma gondii family C protein
59.m03539_at	TGME49_070850	46.7067	29.4561	77.5479	12.7608	19.1371	19.5338	26.2666	26.9659	19.6644	29.3625	161.778	glycosyl hydrolases family 17 protein
55.m04828_s_at	TGME49_059300	52.445	14.4555	11.9568	7.74247	10.7656	13.8805	10.4421	20.0825	14.6181	14.4994	86.8868	SRS domain-containing surface antigen, putative;SRS26B
50.m03375_at	TGME49_050830	35.389	22.5386	21.5115	81.6145	55.4349	38.5543	39.4544	25.6704	138.317	111.597	224.394	SAC3/GANP family protein
41.m01384_at	TGME49_023020	16.5292	17.497	43.227	130.694	290.004	54.4833	96.421	40.9895	482.402	456.556	404.47	coproporphyrinogen III oxidase
59.m00063_at	TGME49_073870	26.2656	52.0812	36.082	165.796	43.8687	44.4882	45.8449	32.76	219.093	105.515	259.18	SWI2/SNF2 ISWI-like (AT hook)
59.m03414_at	TGME49_068890	36.0954	123.429	73.3898	105.342	105.367	66.2345	81.9339	32.6438	275.293	246.472	489.641	citrate synthase I
583.m05527_at	TGME49_113100	54.7457	26.765	25.4714	67.3032	18.0316	17.4624	11.9315	11.3247	169.523	54.1391	134.185	signal recognition particle SRP54 protein
80.m00073_at	TGME49_088860	16.2686	107.288	133.805	99.1418	71.5486	69.7878	70.0576	36.6066	222.84	253.504	446.229	RuvB family 2 protein
35.m00882_at	TGME49_016450	27.8619	18.1902	20.2551	94.9009	45.3147	58.4883	47.0719	33.0302	138.816	129.831	264.441	peptidase, T1 family protein
35.m00028_at	TGME49_016510	34.9153	30.6655	30.0177	59.9634	25.4542	23.1324	18.7862	15.7082	253.756	116.712	153.438	thioredoxin, putative
55.m05048_at	TGME49_063260	36.2265	20.0145	18.3046	23.9606	14.5291	15.0022	12.6489	16.6383	122.132	62.6197	104.888	transporter, major facilitator family protein
31.m00878_at	TGME49_013410	68.7271	15.273	53.2329	521.01	376.824	363.178	461.57	356.8	2391.4	1371.3	2045.12	small nuclear ribonucleoprotein f (snrnp-f), putative
65.m01111_s_at	TGME49_077270;TGME49_077380	36.618	35.7622	30.1461	468.538	264.852	28.4229	52.421	33.3137	274.061	268.734	249.829	nucleoside-triphosphatase II;nucleoside-triphosphatase II, putative;null
65.m01166_at	TGME49_078350	16.9434	22.2872	15.1816	8.90072	11.6583	10.1357	16.054	13.9972	108.731	25.7401	91.8482	Toxoplasma gondii family A protein
55.m04766_at	TGME49_058520	64.4989	18.3112	21.6517	7.0921	8.69583	13.0772	10.9744	14.6668	9.38862	8.81028	79.9002	WD domain, G-beta repeat-containing protein
641.m01567_at	TGME49_120240	18.1893	19.0064	20.8374	11.4764	13.7235	14.2077	10.675	15.9609	602.82	102.113	99.1512	SAG-related sequence SRS15B (SRS15B)
33.m02685_at		43.2561	10.8519	82.7079	7.06067	7.16985	9.62179	14.65	13.2717	8.18276	8.8492	66.4956	regulatory protein CAT8-related
583.m05526_at	TGME49_113080	47.1194	31.4923	23.6938	107.013	75.895	89.0646	98.4338	66.9524	270.294	180.963	462.901	hypothetical protein
42.m05852_at	TGME49_024770	22.4156	23.441	19.1536	16.5724	28.6064	139.033	44.3392	34.5989	211.373	47.4721	176.122	SAG-related sequence SRS40D (SRS40D)
80.m00095_at	TGME49_092080	19.4466	23.236	34.4805	142.123	76.5861	50.4313	62.1852	32.2513	311.694	267.265	293.492	leucyl-tRNA synthetase
44.m02594_at	TGME49_030420	23.5929	33.2708	39.9684	504.091	263.881	303.575	331.254	165.828	1740.76	854.305	1596.71	sarco/endoplasmic reticulum Ca2+-ATPase
33.m02201_at	TGME49_014150	22.729	19.7722	15.5503	23.9886	36.7294	20.8684	21.4206	29.3438	192.203	97.257	125.263	mitochondrial import inner membrane translocase subunit TIM17 protein
541.m01196_at	TGME49_105850	29.9718	25.0807	21.594	71.0079	33.3709	40.5305	31.1954	35.5134	174.055	141.737	191.857	RNA recognition motif-containing protein
44.m00006_at	TGME49_032350	801.276	1837.64	1130.25	491.848	613.744	191.578	312.036	121.602	3605.83	2898.61	3843.37	lactate dehydrogenase LDH1 (LDH1)
25.m00217_at	TGME49_007770	26.0115	38.7683	121.22	197.138	196.487	105.357	122.4	100.796	430.495	265.992	656.72	PCI domain-containing protein
59.m06091_at	TGME49_073520	857.3	250.057	379.346	335.619	285.706	228.533	306.902	154.04	1397.04	1168.49	1640.33	PCI domain-containing protein
542.m00001_at	TGME49_106930	103.202	78.4629	161.659	288	174.816	176.415	165.719	65.8935	572.028	390.77	936.847	proteasome subunit beta type 7 precursor, putative
42.m03533_at	TGME49_026830	51.25	17.9115	54.994	223.763	131.986	92.4277	123.791	40.0217	270.928	123.656	548.479	DnaK family protein
50.m07103_at	TGME49_045650	23.2824	26.4954	20.886	66.9548	29.8856	37.7477	42.6275	59.5056	100.144	110.241	222.84	hypothetical protein
27.m00832_at	TGME49_010840	18.5099	20.5013	35.5344	68.3172	72.2066	49.6995	61.8664	64.0771	335.278	313.339	320.281	arginyl-tRNA synthetase family protein
583.m00674_at	TGME49_113140	243.426	99.3939	253.439	326.33	332.23	188.697	238.067	113.852	1256.29	906.716	1369.57	isocitrate dehydrogenase
83.m01307_at	TGME49_095040	47.0558	29.713	27.4909	83.9322	33.3926	30.3222	28.414	43.4049	209.17	122.518	207.923	HEAT repeat-containing protein
541.m01233_at	TGME49_106380	283.558	235.824	182.607	254.497	167.381	114.605	118.15	63.0611	1183.69	567.267	975.814	U1 zinc finger protein
20.m05974_at	TGME49_004010	1451.17	169.524	321.379	54.0104	73.0303	18.1226	15.949	13.3804	610.622	382.601	418.263	hypothetical protein
49.m03189_at	TGME49_040070;TGME49_040080	15.3087	9.22294	10.241	14.5182	14.195	11.6152	14.6902	11.9262	72.129	41.3763	72.3463	hypothetical protein;RNA recognition motif-containing protein
50.m00006_at	TGME49_047550	15.0026	14.0327	11.8087	180.846	146.366	174.01	195.01	58.2035	757.73	908.837	816.694	heat shock protein HSP60 (HSP60)
44.m00036_at	TGME49_030960	138.626	102.785	186.561	256.799	177.453	80.6613	82.9782	123.207	1274.45	622.184	879.299	splicing factor 3b, subunit 3, 130kD, putative
38.m01050_at	TGME49_018540	12.9077	14.2916	9.77925	114.476	133.349	396.189	403.224	140.759	284.016	253.423	745.166	peptidase S15, putative
583.m09209_at	TGME49_108950	96.1741	190.402	222.784	919.115	590.954	845.084	982.305	3284.28	5989.4	4203.11	4486.06	histidine acid phosphatase superfamily protein
65.m01207_at	TGME49_079000	23.3353	17.0525	13.6552	10.9888	15.3786	17.1323	11.7056	23.4501	13.4104	16.3999	92.1111	SAG-related sequence SRS59J (SRS59J)
583.m09099_at	TGME49_110110	19.7783	17.3676	16.7961	122.286	51.9549	110.624	118.943	43.2741	382.873	195.544	415.118	hypothetical protein
55.m04935_at	TGME49_061480	25.613	28.9792	39.0084	108.338	56.2213	31.5167	45.0592	32.3213	250.756	119.582	223.255	phosphatidyl serine synthase
37.m00760_at	TGME49_017630	17.655	8.37966	9.22155	9.81659	12.876	9.72277	10.7713	14.821	11.8478	20.1841	64.4369	hypothetical protein
162.m00310_at	TGME49_101150	12.6252	10.9284	8.37025	10.2894	10.0875	13.4873	10.684	12.3448	104.035	24.9604	66.7057	SAG-related sequence SRS19B (SRS19B)
44.m05930_at	TGME49_033370	2170.09	275.773	471.54	9.31186	11.9472	176.071	34.7317	12.6814	18.3332	26.0254	556.031	hypothetical protein
49.m00020_at	TGME49_039310	32.1227	34.4266	40.0063	45.5294	30.0896	47.1796	71.8641	60.1279	171.04	226.707	248.936	ribulose 5-phosphate isomerase
46.m02888_at	TGME49_037170	21.7476	22.7136	18.2063	161.011	141.257	184.4	387.923	79.2605	67.9247	70.9422	602.458	hypothetical protein
52.m00034_at	TGME49_054760	2920.64	2100.42	1289.79	9.68763	16.2623	11.7553	10.86	11.0704	10.872	8.98378	79.3385	hypothetical protein
50.m03311_at	TGME49_049530	101.716	74.2462	226.577	423.185	266.463	228.332	271.612	182.498	1371.97	882.069	1302.01	exportin 1, putative
55.m00193_at	TGME49_063190	16.2405	13.4836	23.3926	18.7283	11.5725	11.6198	11.9675	12.3405	44.81	72.3524	75.7347	adenylosuccinate lyase, putative
49.m00052_at	TGME49_044110	18.4572	27.007	34.245	345.266	660.131	356.77	443.427	228.225	2177.46	1420.27	1728.6	nucleosome assembly protein (nap) protein
55.m04886_at	TGME49_060460	21.7596	18.7714	17.5114	14.5326	17.9204	19.084	17.4129	21.1849	19.4977	21.5051	104.419	oxidoreductase, putative
583.m05622_at	TGME49_114480	31.8287	32.565	44.5708	123.485	94.6813	106.044	138.694	137.646	1179.87	741.907	566.434	hypothetical protein
55.m00139_at	TGME49_060440	14.3277	18.5368	32.5278	720.39	357.889	507.833	1000.79	532.431	3034.92	2594.13	2674.95	nuclear factor NF3
50.m07122_s_at	TGME49_049040	24.1076	67.7424	32.6649	16.7016	26.6648	30.1076	16.4468	52.851	126.878	20.5399	172.626	hypothetical protein
50.m00033_at	TGME49_047230	19.661	159.575	31.2526	547.121	163.674	117.509	158.438	84.2829	214.38	125.71	719.204	centrin
641.m01563_at	TGME49_120200	18.3582	18.2894	14.2724	14.607	14.0529	24.016	54.9727	33.312	112.548	34.8963	112.588	SAG-related sequence SRS16A (SRS16A)
35.m00031_at	TGME49_016150	4007.76	549.727	919.593	10.4163	11.6136	24.6426	14.3708	17.0497	16.1121	15.9315	105.293	peptidase family M3 protein
50.m00005_at	TGME49_047510	162.206	151.798	376.203	714.381	515.5	648.812	739.474	393.873	2183.45	2106.68	2982.05	fructose-bisphospatase II
20.m03934_at	TGME49_005740	56.9372	13.1363	11.2454	16.3479	10.6635	10.1591	8.99211	10.0468	40.2358	28.5948	64.644	hypothetical protein
55.m08201_at	TGME49_063500	229.313	57.9434	84.8575	89.4801	44.794	36.8035	39.7936	29.7295	142.802	100.621	324.874	vacuolar protein sorting-associated protein 26, putative
59.m03666_at	TGME49_073140	25.768	65.6338	86.0525	111.883	179.336	91.3158	156.75	104.9	684.85	445.346	528.119	radical SAM methylthiotransferase, MiaB/RimO family protein
55.m04894_at	TGME49_060550	21.7969	33.4791	19.0954	89.2911	26.8652	22.3898	17.2405	28.0354	93.2144	69.5198	139.78	acetyltransferase, GNAT family protein
25.m01827_at	TGME49_008790	40.7604	33.0411	173.691	392.653	229.473	267.593	267.929	221.892	274.544	436.328	1321.29	MC family transporter, putative
44.m00051_at	TGME49_033100	43.3762	226.927	149.013	199.925	202.929	170.959	210.489	61.8069	1099.76	763.391	948.755	SPFH domain / Band 7 family protein
72.m00390_at	TGME49_080550	21.9981	54.1023	45.7463	42.4346	22.8388	15.2558	19.5024	27.3994	92.7937	89.0388	185.563	clathrin adaptor complex small chain subfamily protein
59.m00021_at	TGME49_068810	25.546	58.5048	76.0292	177.978	67.9248	54.8325	59.0985	35.8639	456.205	230.907	343.662	ck2 beta subunit
583.m00697_at	TGME49_115110	420.992	326.665	224.572	197.097	147.49	102.01	115.469	43.5453	574.399	448.846	946.179	prefoldin, alpha subunit protein
35.m00897_at	TGME49_016630	8.99322	7.07143	8.58737	51.288	15.9456	11.052	29.9077	12.0572	53.8992	33.4044	68.1466	trigger factor protein, putative
44.m02780_at	TGME49_033260	42.4195	27.9045	89.8978	113.378	48.5685	53.356	78.5007	26.5437	269.832	188.023	342.092	GTP-binding protein, putative
46.m00023_at	TGME49_035930	307.156	198.51	489.554	1275	863.913	618.864	768.865	530.132	2786.61	2377.71	3568.36	domain K- type RNA binding proteins family protein
76.m01605_at	TGME49_085510	322.985	41.2422	83.3937	132.799	104.324	135.311	142.663	38.896	448.488	491.656	637.744	hypothetical protein
42.m00106_at	TGME49_028490	26.2618	40.6255	85.7158	168.181	269.129	72.7596	132.778	94.433	935.914	739.135	611.098	hypothetical protein
46.m01611_at	TGME49_034500	32.2828	35.4668	47.6965	231.926	231.856	181.378	238.837	94.3532	767.528	818.711	1003.39	phenylalanyl tRNA synthetase isoform, putative
80.m00011_at	TGME49_091680	33.7075	60.0903	62.0452	172.133	55.1849	46.0459	48.5462	22.3146	153.272	81.4	284.172	Sec23/Sec24 trunk domain-containing protein
20.m03819_at	TGME49_003750	22.7315	41.4056	91.8925	207.154	84.2119	73.9581	102.791	63.6108	348.019	388.712	486.608	hypothetical protein
49.m00051_at	TGME49_043950	74.5322	25.4323	45.1961	198.362	192.42	157.089	181.521	180.824	694.915	740.328	860.199	prohibitin, putative
57.m00014_at	TGME49_065220	12.708	9.62609	14.0756	12.3746	12.4323	19.3257	26.9982	9.09545	75.8115	75.1015	68.5747	co-chaperone GrpE protein
57.m01888_at	TGME49_064720	15.6679	12.5017	15.9584	79.609	21.7048	15.8483	15.4679	19.7653	75.4894	64.424	88.5746	hypothetical protein
80.m02244_at	TGME49_089800	224.282	85.4899	107.488	89.2153	69.6948	48.7327	40.8103	33.5346	177.857	157.043	417.286	hypothetical protein
83.m01283_at	TGME49_094740;TGME49_094770	192.121	50.999	61.1758	126.955	73.3911	53.9898	68.564	57.4456	207.286	150.675	383.587	Armadillo/beta-catenin family repeat-containing protein;hypothetical protein
52.m01569_at	TGME49_053160	57.7142	19.0311	47.8299	111.928	52.1375	44.3117	59.3003	19.8077	186.423	168.561	261.974	hypothetical protein
59.m07762_s_at	TGME49_068920	19.574	81.9429	222.948	80.4536	39.8796	33.8305	42.9908	31.8686	152.844	92.4933	225.141	hypothetical protein;inositol polyphosphate kinase domain containing protein
57.m01846_at	TGME49_067330	98.6072	39.441	37.3381	37.4443	22.8458	21.5891	21.5536	16.5089	144.456	101.924	162.313	fumarate hydratase
641.m01561_at	TGME49_120180	13.9818	14.13	11.9031	26.6337	13.2759	41.3158	38	45.2645	77.9657	52.8485	120.893	SAG-related sequence SRS16C (SRS16C)
20.m03918_at	TGME49_005560	1007.51	230.08	393.955	2166.49	758.914	862.608	1010.28	684.396	4770.16	3323.61	4381.65	hypothetical protein;NAC domain-containing protein
583.m05472_at	TGME49_112250	22.9187	15.6302	9.56782	20.85	23.4497	21.7963	23.7297	38.8171	171.232	106.82	117.507	DNA-directed RNA polymerase III RPC11 (POLR3K/RPC11)
44.m00012_at	TGME49_031890	16.3007	14.1097	18.2567	44.5387	38.8834	35.0537	47.9809	28.3157	100.118	119.149	183.153	beta-ketoacyl-acyl carrier protein synthase III, putative
42.m05854_at	TGME49_024790	71.4888	18.6314	21.2326	14.7074	14.4139	17.1831	14.5188	16.1178	348.818	73.2181	89.5861	SAG-related sequence SRS40A (SRS40A)
65.m00005_at	TGME49_078990	888.083	88.7196	323.836	975.411	879.538	698.619	929.711	368.027	4137.32	3055.21	4291.86	mitochondrial phosphate carrier, putative
49.m03316_at	TGME49_042830	12.419	13.3833	10.0145	18.3076	9.47669	9.03643	9.90839	10.1153	42.7851	26.9461	54.0702	XRN 5'-3' exonuclease N-terminus protein
SRS_LIKE26_s_at		7.8454	10.6362	7.89291	5.43426	7.73372	11.1089	7.56374	8.90045	59.8226	12.3138	53.4305
541.m01188_at	TGME49_105750	33.1247	26.5835	19.3909	92.6799	46.2233	41.3027	57.6022	37.4442	374.621	211.813	224.364	nucleolar gtp-binding protein 2, putative
55.m04628_at	TGME49_055680;TGME49_055690	35.8666	34.4742	25.4711	35.6215	51.6697	39.4443	57.7427	47.7813	85.2091	119.993	200.572	YbaK/proline-tRNA ligase associated domain-containing protein;2-C-methyl-D-erythritol 2,4-cyclodiphosphate synthase domain-containing protein
50.m00068_at	TGME49_048850	14.1459	13.6953	11.9157	53.4202	32.4508	17.5398	22.9912	24.6785	109.985	115.628	117.367	methionine aminopeptidase
55.m05065_x_at	TGME49_063510	8.9831	9.11666	8.03798	15.869	8.98597	8.6202	9.05011	8.60066	25.1414	14.7995	49.9847	gamma-tubulin complex component 2, putative
83.m01262_at	TGME49_094350	41.4848	13.4824	55.8792	67.4455	57.0793	45.4286	68.7331	24.6563	267.827	186.503	266.832	DEAD/DEAH box helicase domain-containing protein
641.m01557_at	TGME49_120140	245.638	73.5504	153.228	390.026	376.411	226.473	293.854	262.22	954.731	1203.74	1456.88	ubiquinol-cytochrome c reductase hinge protein, putative
55.m04702_at	TGME49_057530	27.767	19.7999	27.053	114.613	70.3185	75.2425	159.613	329.032	759.235	620.505	432.862	transporter, major facilitator family protein
86.m00358_at	TGME49_095320	17.1964	34.5363	40.4708	53.1677	29.6036	32.114	44.238	48.3239	415.459	262.245	200.928	embryo sac development arrest EDA7, putative
42.m03528_at	TGME49_026770	10.0681	11.2012	7.93058	23.3021	27.7515	19.5945	18.9558	13.7707	14.3316	11.481	80.4691	cGMP-inhibited 3',5'-cyclic phosphodiesterase, putative
55.m08212_at	TGME49_057730	10.4461	10.747	9.58278	22.4398	23.3121	21.3817	23.041	21.1063	93.1071	58.0231	101.668	methionine aminopeptidase, type i, putative
74.m00460_at	TGME49_082180	14.0387	122.507	193.714	331.843	313.173	344.214	343.473	236.65	1466.69	1060.77	1463.46	hypothetical protein
55.m00100_at	TGME49_058790	22.4613	11.7015	10.0887	44.052	13.4294	19.1881	11.3456	11.6383	24.7409	13.1592	72.9751	zinc finger, C3HC4 type (RING finger) domain-containing protein
42.m03340_at	TGME49_024190	23.7776	13.5307	20.1774	42.3956	23.3434	14.9001	15.3928	16.8952	64.7061	34.834	104.12	cation-transporting atpase family protein
583.m05667_at	TGME49_115260	2328.04	4582.92	6166.5	25.2661	18.0482	29.7185	32.5264	59.2117	20.1211	21.8247	196.842	alanine dehydrogenase
50.m03222_at	TGME49_048290	16.0303	16.1055	11.5017	59.8445	14.0941	16.4807	20.1823	21.9864	79.1298	44.4111	93.6698	WD domain, G-beta repeat-containing protein
583.m05402_at	TGME49_111030	24.9727	30.2469	35.1397	89.4011	59.919	54.6749	75.2422	92.5857	534.395	379.532	338.458	hypothetical protein
49.m03373_at	TGME49_043910	37.6987	27.4351	23.5407	47.1721	18.8271	18.7537	19.6609	16.4706	131.938	138.043	121.698	Cof family hydrolase subfamily protein
76.m00007_at	TGME49_083850	149.289	23.3984	282.608	359.463	482.302	268.026	394.712	56.5307	1461.37	1141.34	1439.77	peptidyl-prolyl cis-trans isomerase
641.m00186_at	TGME49_120050	658.127	107.559	271.41	2447.71	1214.99	1132.04	1363.26	630.165	5054.51	4143.05	5540.56	ribosomal protein RPL5 (RPL5)
65.m01188_at	TGME49_078740	217.571	22.9489	43.5813	29.0327	21.4493	26.792	40.776	47.4584	16.988	24.3724	164.513	diaminopimelate decarboxylase
76.m00016_s_at	TGME49_086420	131.871	52.5931	147.154	3663.93	3469.28	2023.48	2727.28	1243.51	11113.8	9711.25	11113.2	elongation factor 1-alpha, putative
52.m01659_at	TGME49_054510	18.1235	16.9624	15.3877	32.1569	26.4773	24.4999	29.3078	30.0381	247.8	144.624	131.393	ankyrin repeat-containing protein
59.m03663_at	TGME49_073110	9.91928	11.9388	10.3459	9.83532	10.8124	13.299	11.2459	17.5062	82.947	29.6875	59.677	SAG-related sequence SRS30D (SRS30D)
42.m00087_at	TGME49_027340	26.7777	27.5855	23.1889	54.9804	51.2248	51.9395	64.1101	82.9924	39.52	65.4827	253.244	hypothetical protein
80.m02285_at	TGME49_090710	24.854	11.414	40.8612	107.257	103.263	69.3747	110.381	57.9606	243.425	290.909	339.428	hypothetical protein
20.m00332_at	TGME49_002630	15.0961	27.9368	26.5701	46.0614	8.67741	8.04205	8.94952	9.58469	91.3935	46.2675	92.0156	ATP-dependent metallopeptidase HflB subfamily protein
49.m03089_at	TGME49_038180	301.843	60.6246	148.832	217.427	107.534	110.175	129.911	51.3248	404.981	275.538	683.819	26s proteasome regulatory complex subunit, putative
23.m00001_at	TGME49_007060	193.109	29.4358	50.658	70.2794	64.3871	23.497	38.3053	19.0648	155.905	121.675	240.044	ribonucleoside-diphosphate reductase small subunit
41.m00031_at	TGME49_022210	15.6584	14.6011	12.5383	29.1292	25.5396	28.5555	34.3889	14.4775	101.162	46.6968	116.076	SPFH domain / Band 7 family protein
20.m03908_at	TGME49_005410	95.0601	19.0906	48.9987	49.235	44.8141	47.8437	43.4046	41.2065	108.73	73.0979	229.457	RNA pseudouridine synthase superfamily protein
57.m01788_at	TGME49_066370	105.981	51.0996	45.0119	65.7038	36.4601	33.4334	33.0165	34.1124	324.964	169.147	228.895	BT1 family protein
44.m02574_at	TGME49_030060	50.5814	19.422	15.4528	34.836	31.9909	30.029	32.5991	22.5687	81.3173	57.3775	151.236	acetyltransferase, GNAT family protein
44.m02690_at	TGME49_031970	72.7152	59.8934	55.0095	147.641	95.8072	62.4506	56.697	50.4631	471.106	210.69	342.015	pre-mRNA processing splicing factor PRP8 (PRP8)
641.m02557_at	TGME49_120070	113.242	102.565	89.7217	156.467	79.5363	60.2499	80.8546	54.8323	321.579	265.854	400.193	CDK-activating kinase assembly factor MAT1 protein
50.m03085_at	TGME49_045710	87.1916	33.2522	30.8823	46.8096	19.3923	22.0931	24.7966	29.6579	83.106	55.8342	149.417	phosphatidylinositol-4-phosphate 5-kinase, putative
59.m03673_at	TGME49_073360	24.2113	25.8444	30.6835	98.714	21.8708	28.0184	26.6425	29.0391	116.864	51.7934	147.406	ABC transporter transmembrane region domain-containing protein
42.m03627_at	TGME49_028420	33.227	39.3844	45.6111	11.5867	12.707	16.7096	14.6998	24.6621	11.9295	15.6755	113.711	protein kinase, cAMP-dependent, catalytic chain
542.m00221_at	TGME49_106960	104.625	32.7684	147.947	240.471	184.895	207.499	218.691	158.549	939.549	697.28	921.476	phenylalanine--tRNA ligase, beta subunit protein
49.m03353_at	TGME49_043530	18.0292	16.9397	16.2803	34.7218	14.8358	18.9781	24.0766	15.8174	129.099	72.3347	94.0814	pentatricopeptide repeat domain-containing protein
27.m00821_at	TGME49_010750	33.4372	30.5598	59.6027	75.8441	32.3689	42.3277	51.3477	42.7694	192.393	150.558	218.558	Ferredoxin-fold anticodon binding domain-containing protein
86.m00372_at	TGME49_095440	21.5189	15.2022	20.667	17.5034	57.4532	20.9159	33.3773	17.4923	122.586	92.4808	109.993	hypothetical protein
80.m02207_at	TGME49_089310	23.6333	16.3697	19.9328	77.5388	45.1313	39.067	56.6771	23.6748	93.4539	62.8952	187.5	cullin family protein
37.m00775_at	TGME49_017820	359.931	96.5046	154.038	537.605	431.237	437.132	432.3	262.071	2431.23	1751.76	2079.01	PCI domain-containing protein
38.m00018_at	TGME49_019520	23.7566	185.303	91.3721	339.34	248.598	250.19	245.504	119.272	1656.67	994.161	1158.22	histone arginine methyltransferase PRMT1 (PRMT1)
55.m04720_at	TGME49_057770	20.899	19.5486	19.7931	45.422	17.9797	26.5287	28.9829	19.7839	46.9975	40.6034	113.792	histone lysine methyltransferase SET2 (SET2)
645.m00330_at	TGME49_121680	238.286	526.678	621.032	309.292	474.771	282.843	475.385	119.188	2088.36	2124.46	2073.1	hypothetical protein
52.m01587_at	TGME49_053420	76.6427	27.7296	26.3362	36.3852	26.6719	31.2042	31.2653	52.5373	69.3852	69.5956	155.426	PQ loop repeat-containing protein
76.m01560_at	TGME49_083880	12.197	21.0031	17.0832	21.1086	16.1912	14.891	14.9564	14.0316	99.7468	117.418	76.4651	RNA recognition motif-containing protein
52.m03468_at	TGME49_054270	38.846	30.8242	39.2891	80.345	36.4828	47.0888	37.9598	29.0143	130.69	92.5937	203.672	hypothetical protein
42.m00025_at	TGME49_023930	131.519	65.7992	62.9547	165.551	85.4055	91.6626	89.891	49.4915	213.009	160.123	439.147	RNA recognition motif-containing protein
33.m01294_at	TGME49_014580	17.4008	13.8774	15.6302	10.0175	12.3195	11.0312	15.5541	19.8959	20.8925	27.0227	72.9408	tetratricopeptide repeat-containing protein
46.m03702_at	TGME49_036130	82.7576	70.3199	83.3793	119.966	48.3613	62.4153	58.7856	45.0481	442.162	276.728	360.095	signal recognition particle (SRP9) domain-containing protein
42.m00088_at	TGME49_027150	19.0894	24.1149	25.4381	69.0608	54.1476	30.321	52.6595	34.6502	200.209	163.386	186.942	glutaredoxin, putative
20.m05985_at	TGME49_001800	85.7221	52.9964	102.657	267.919	254.583	239.706	244.542	90.6895	933.491	754.498	1103.24	hypothetical protein
31.m00879_at	TGME49_013450	41.3485	117.303	159.06	96.9697	44.323	106.801	197.601	39.3528	851.98	324.985	509.196	hypothetical protein
44.m02722_at	TGME49_032390	30.1036	14.7823	34.1115	35.1308	35.9395	27.5585	39.0342	53.6309	196.397	192.795	162.079	18S rRNA biogenesis protein RCL1 protein
80.m02185_at	TGME49_089000	34.1856	19.1857	16.1287	57.2066	29.2762	36.1037	40.2128	34.9491	93.9822	100.829	171.155	hypothetical protein
72.m00381_at	TGME49_080430	14043.3	3152.1	6481.2	10.0826	13.5954	12.2196	13.363	12.5819	10.9967	10.7428	76.2656	hypothetical protein
44.m04656_at	TGME49_033360	2361.98	376.964	790.732	56.5648	27.1559	69.6227	35.6058	54.1596	12.189	18.8463	306.855	hypothetical protein
44.m02607_at	TGME49_030580	29.0261	42.1233	23.7365	72.8481	18.6393	22.6057	21.4193	18.7098	97.1851	105.645	128.318	hypothetical protein
641.m01560_at	TGME49_120170	30.4594	15.2048	16.1715	22.0039	12.0964	14.9028	12.2088	14.1798	71.5489	24.1476	81.978	SAG-related sequence SRS16E (SRS16E)
583.m05628_x_at	TGME49_114660	179.233	119.12	118.228	253.383	348.91	218.766	228.425	300.318	915.97	748.8	1155.97	hypothetical protein
583.m00630_at	TGME49_110640	51.5924	47.5013	74.9248	144.168	236.24	146.183	254.935	25.7653	569.716	749.846	690.426	phosphorylase family protein
65.m01967_at	TGME49_076980	22.184	27.7534	34.2558	24.0721	34.9002	38.0382	69.0449	46.1459	224.363	224.415	169.947	hypothetical protein
49.m03212_at	TGME49_040450	19.0175	15.5195	12.3148	169.661	170.765	98.4979	158.284	57.9	915.85	613.715	502.016	Maf family protein
583.m05574_at	TGME49_113720	187.027	21.1472	32.9495	11.97	15.2269	13.1312	17.7865	18.5278	17.4693	22.6608	99.1981	hypothetical protein
SRS_LIKE25_x_at		9.48483	8.138	9.55684	6.65309	7.30295	8.4012	7.15678	8.69827	36.7051	12.4445	48.6608
50.m03145_at	TGME49_046970;TGME49_046980	11.7307	11.1076	8.29562	27.2013	10.8822	10.9979	9.42176	10.1474	68.2746	29.6803	54.1795	3'-5' exonuclease domain-containing protein;hypothetical protein
55.m05095_at	TGME49_063990	276.802	37.6923	192.982	292.743	218.207	150.451	191.715	141.813	1258.44	872.591	1022.4	hypothetical protein
42.m00084_at	TGME49_027360	40.3472	216.149	656.296	3174.09	2342.51	2352.28	3249.7	853.27	9885.27	8353.94	10565.2	ribosomal protein RPL3 (RPL3)
76.m01614_at	TGME49_085720	90.3157	18.9519	21.5755	23.2954	17.112	17.7806	15.7994	23.0748	151.644	103.887	96.5914	ATP binding protein, putative
20.m00382_at	TGME49_004400	86.2439	136.3	409.923	778.286	1069.3	651.856	835.247	215.457	3093.46	2450.62	3121.02	ATPase synthase subunit alpha, putative
55.m05062_at	TGME49_063470	314.007	33.2395	84.0324	76.4573	52.7191	43.9629	58.62	34.3847	405.561	279.775	314.635	ubiquitin carboxyl-terminal hydrolase UCHL3 (UCHL3)
583.m05639_at	TGME49_114800	21.0841	25.4132	38.8496	281.679	135.32	182.573	248.576	137.132	878.323	599.981	752.776	hypothetical protein
55.m04807_at	TGME49_059000	37.97	102.778	121.63	112.027	40.3045	56.7224	44.1378	28.8067	254.467	172.215	267.579	hypothetical protein
50.m03254_at	TGME49_048700	60.4167	98.2859	261.357	919.16	936.68	558.23	721.036	192.627	2628.5	2291.72	2593.77	alveolin domain containing intermediate filament IMC12 (IMC12)
641.m00008_at	TGME49_120480	225.633	52.8311	55.1042	191.046	67.4671	59.3149	54.7482	24.9884	200.827	87.4545	334.839	Rab11b
55.m04975_at	TGME49_062120	33.2968	247.421	131.244	337.975	48.4938	48.128	42.3938	31.9687	518.8	231.785	391.356	IQ calmodulin-binding motif domain-containing protein
42.m03485_at	TGME49_026270	17.8393	19.9528	26.1935	53.0508	26.7055	26.9201	20.5736	29.4626	112.299	118.999	129.96	hypothetical protein
44.m05910_at	TGME49_030220	23.0667	10.7537	9.94433	52.9589	12.0385	10.9389	11.8767	11.0458	43.1494	19.6092	57.121	hypothetical protein
59.m00075_at	TGME49_070640	72.2931	14.8996	21.0168	89.8001	64.8364	91.6237	93.2147	72.3487	265.893	296.471	362.139	RNA recognition motif-containing protein
583.m05552_at	TGME49_113390	55.1947	29.4123	230.292	1958.82	1400.46	1079.15	1685.18	825.281	5559.86	4132.75	5345.08	ribosomal protein RPL6 (RPL6)
33.m02665_s_at	TGME49_014170	35.5485	21.8556	21.4384	41.4208	26.0358	28.9449	28.0552	20.2832	117.259	71.2798	133.166	hypothetical protein
44.m00034_at	TGME49_031110	6427.95	1496.1	2417.66	8.95728	14.1047	14.6826	16.2776	20.306	10.4935	11.2153	97.9556	hypothetical protein
44.m04666_at	TGME49_032400	14.7662	1191.65	240.629	43.022	17.1147	20.1688	49.9516	54.571	906.292	84.8381	232.469	PAN domain-containing protein
20.m03798_at	TGME49_003450	36.5553	32.0445	18.9739	62.4526	50.5238	48.0153	34.0662	32.8487	143.803	128.856	210.882	DUF3228 domain-containing protein
540.m00206_at	TGME49_104770	148.832	42.2073	130.985	187.913	186.217	211.974	257.828	143.97	569.905	417.954	873.231	ubiquitin-conjugating enzyme subfamily protein
540.m00191_at	TGME49_104480	194.177	22.6783	32.781	16.4935	11.7831	14.7331	15.4678	13.6541	10.378	13.923	78.4467	3-oxo-5-alpha-steroid 4-dehydrogenase
83.m02704_at	TGME49_093200	27.9993	26.3724	29.7365	28.4719	34.401	46.0119	28.8203	47.6526	129.44	93.4822	161.669	hypothetical protein
44.m02663_at	TGME49_031480	216.148	66.6508	174.822	324.106	191.71	142.052	186.849	134.659	676.681	584.464	850.827	GCN1, putative
76.m01629_at	TGME49_085950	22.7914	72.2472	63.2719	180.243	100.793	55.3952	80.2234	144.249	758.87	372.05	451.371	hypothetical protein
49.m03327_at	TGME49_043150	27.5249	12.5185	10.8564	12.4239	12.0882	15.7098	12.9607	13.8075	381.156	56.5585	63.3697	Toxoplasma gondii family A protein
86.m00382_at	TGME49_095680	23.9734	19.9852	53.0387	60.1443	39.0428	24.636	32.532	50.732	371.099	272.984	213.312	periodic tryptophan protein PWP2, putative
583.m00704_at	TGME49_116140	24.93	23.0473	26.1695	41.2705	49.8408	46.0197	47.8269	41.3902	156.47	156.061	196.364	hypothetical protein
583.m09177_at	TGME49_113980	32.1589	25.9914	24.4624	25.9158	23.5445	22.6658	34.0304	80.4398	180.476	155.966	125.798	ribosome biogenesis protein nep1, putative
80.m02294_at	TGME49_090900	180.313	44.1851	31.1424	111.075	93.5474	56.2475	62.3661	46.6082	211.237	136.241	349.277	hydrolase, NUDIX family protein
20.m03941_at	TGME49_006310	13.4683	18.2804	19.8067	83.543	24.8149	38.442	39.3841	23.3023	120.457	119.441	144.957	prenyltransferase, UbiA family protein
65.m01168_at	TGME49_078380	16.4525	16.3364	13.6929	11.3131	15.7431	15.8059	10.3237	16.418	144.968	34.4262	65.3531	Toxoplasma gondii family A protein
42.m00062_at	TGME49_025310	36.3889	80.5846	61.1739	145.997	90.4566	77.2443	97.3559	40.9921	264.647	172.56	406.061	ARF1-directed GTPase-activating protein, putative
55.m10326_at	TGME49_061070	24.6551	13.6105	13.2719	42.0901	23.9897	22.6445	29.0522	20.1834	84.1512	83.0047	127.829	apicoplast triosephosphate translocator APT1 (APT1)
80.m02338_at	TGME49_091900	15.821	22.6147	24.5019	71.0227	43.1074	61.1606	52.6319	33.6279	100.392	97.3588	201.011	Ydr279p family (RNase H2 complex component) protein
74.m00451_at	TGME49_081990	85.6925	20.011	34.099	46.294	21.6661	24.5933	20.7549	21.9073	97.1851	88.2452	124.757	Nicotinamidase
25.m01846_x_at	TGME49_009090	41.0661	14.6793	16.5976	101.018	58.5057	67.4094	78.2172	20.2507	167.014	128.234	287.231	hypothetical protein
50.m03239_at	TGME49_048500	22.3307	34.5499	47.7358	119.09	81.8734	62.3971	55.8657	35.9781	269.356	175.543	264.804	hypothetical protein
52.m01645_at	TGME49_054300	12.7854	29.0847	38.4733	123.134	84.9189	54.6233	89.7728	56.1605	621.522	427.707	322.21	hypothetical protein
80.m02245_at	TGME49_089830	480.675	308.96	565.375	452.615	728.671	455.846	622.741	618.09	2886.34	2130.09	2476.95	eukaryotic initiation factor-3, delta subunit, putative
44.m00047_at	TGME49_032440	225.961	43.8809	174.608	538.912	735.307	455.13	590.465	146.859	1304.64	1112.14	2046.89	Brf1p family coiled coil protein
80.m03969_at	TGME49_090150;TGME49_090160	71.7011	23.7513	29.236	59.8442	29.085	27.4964	20.2557	20.4722	71.7872	52.2783	133.542	hypothetical protein;sortilin, putative
64.m00350_at	TGME49_076190	48.723	25.0032	29.5779	25.5594	18.4036	18.1648	26.0133	32.2626	116.532	83.9794	123.457	hypothetical protein
46.m03956_at	TGME49_036050	62.3496	134.16	155.333	32.2342	39.2638	56.8434	58.025	51.3021	58.8374	50.705	291.115	fructose-bisphosphate aldolase, putative
42.m05831_at	TGME49_024490	105.383	16.8258	24.6893	58.0515	28.9962	31.9801	42.1303	29.8794	123.847	53.0649	169.296	polyprenyl synthetase superfamily protein
59.m03553_at	TGME49_071060	25.9265	33.5707	39.3119	65.6166	20.4889	22.2572	19.6812	29.6799	63.7321	53.7544	135.375	Sec1 family protein
65.m01163_at	TGME49_078320	14.1117	19.1343	13.5334	14.5133	22.9611	19.6609	24.8288	20.2117	97.3272	30.088	99.9693	Toxoplasma gondii family A protein
583.m05380_at	TGME49_110700	450.589	325.653	194.464	490.89	173.443	147.261	167.044	148.295	825.042	628.509	1147.98	serine/threonine phosophatase PP1
540.m00198_at	TGME49_104660	10.9607	10.131	9.07523	18.5688	11.0341	11.702	12.8023	14.1343	68.6179	28.9194	52.5719	prostaglandin-E synthase
49.m03252_at	TGME49_041160	84.435	58.4784	57.7264	137.865	60.6913	67.3124	66.6975	55.6925	110.043	98.3893	306.401	haemolysin-III related subfamily protein
72.m00401_at	TGME49_080690	22.3817	13.1479	12.1243	23.9697	38.4058	21.235	29.5403	15.1539	62.6375	51.1059	103.102	DNA polymerase epsilon subunit B protein
59.m06083_at	TGME49_074090	8.56228	697.678	346.956	34.7306	17.1506	21.2285	36.8588	21.5448	181.455	164.484	146.919	hypothetical protein
SRS_LIKE10_at		11.2186	11.3774	12.0802	10.1366	10.2448	9.9409	9.98483	12.4894	58.4582	27.5049	49.5422
583.m05525_at	TGME49_113070	109.387	32.2967	33.9981	33.0678	29.2987	27.5299	25.1217	34.851	82.2632	102.398	145.69	hypothetical protein
25.m03618_x_at		34.4877	24.9777	21.685	72.0621	60.1073	31.9584	40.1469	61.8394	148.703	238.904	191.163	conserved hypothetical protein
31.m00087_at	TGME49_013830	159.388	130.427	395.58	352.164	248.311	250.023	259.851	163.285	772.538	508.078	1151.78	Ufm1-conjugating enzyme 1, putative
50.m03282_at	TGME49_049190	12.1923	14.0963	13.2172	49.9968	85.0262	36.456	40.6667	21.0366	79.6003	76.2793	176.506	AP2 domain transcription factor AP2XII-6 (AP2XII6)
50.m03347_at	TGME49_049950	12.1322	9.70729	11.9101	92.2019	48.1383	55.5917	90.1766	37.6887	407.225	261.999	219.859	Mak16 protein
583.m09116_at	TGME49_112380	79.9776	20.5793	17.6962	36.5321	24.7876	33.0163	30.1531	29.4254	50.6702	41.2684	136.939	tetratricopeptide repeat-containing protein
59.m03654_at	TGME49_072890;TGME49_072900	178.641	23.8334	34.4447	42.3694	36.6768	26.0107	25.2081	19.567	55.1645	41.0511	145.306	RNA recognition motif-containing protein;DNA repair protein RAD51, putative
583.m11422_at	TGME49_109860	15.1271	24.9304	15.9153	63.2304	24.1247	136.222	127.234	36.4222	46.7237	29.4796	158.085	hypothetical protein
59.m03421_at	TGME49_068990	19.1488	12.9326	14.9673	35.3343	16.551	16.4255	15.6691	16.5517	44.8794	37.1083	76.8706	hypothetical protein
65.m02533_at	TGME49_078360	8.98093	8.79331	7.70927	7.78411	8.96888	7.81524	7.67606	8.4895	74.4002	25.29	44.1086	Toxoplasma gondii family A protein
76.m01579_at	TGME49_084640	201.62	13.5506	17.2789	59.5183	15.1139	22.0224	20.3875	16.6671	21.8426	22.9012	91.593	hypothetical protein
50.m03390_at	TGME49_051410	30.2541	22.7422	15.522	74.803	38.7955	41.4954	52.8278	34.6926	294.031	266.375	180.115	tetratricopeptide repeat-containing protein
64.m00577_at	TGME49_076230	13.2135	9.30883	8.11001	9.07627	14.5686	19.3357	14.7097	18.276	65.915	76.8906	62.7523	Toxoplasma gondii family B protein
55.m04909_at	TGME49_060830	1859.06	167.183	307.968	10.0563	11.1429	20.298	25.0195	18.6818	9.49354	9.01715	105.702	hypothetical protein
55.m00252_at	TGME49_061210	61.3852	55.1697	113.986	234.17	206.676	139.951	165.778	76.9876	413.156	308.086	639.202	26s proteasome subunit p55, putative
20.m00348_at	TGME49_002380	79.5794	64.435	148.634	152.38	170.639	107.881	114.355	75.467	361.464	208.927	537.32	rab GDI alpha, putative
59.m03706_at	TGME49_073850	24.4181	34.5203	41.214	176.575	65.5853	51.6338	56.1303	50.8559	201.843	177.75	252.855	hypothetical protein
83.m01256_at	TGME49_094270	24.3202	44.6422	75.5918	37.3629	21.7796	32.9864	34.3037	41.3499	151.066	89.0148	166.965	histone arginine methyltransferase PRMT4/CARM1 (PRMT4/CARM1)
64.m00001_at	TGME49_075650	738.919	132.977	219.944	67.1982	56.0556	44.3743	73.53	73.5821	444.073	330.215	427.564	hypothetical protein
20.m05901_at	TGME49_005420	43.8361	9.83284	11.3313	7.75183	10.1418	13.0868	14.3097	16.7293	12.118	9.25006	53.942	aspartate-semialdehyde dehydrogenase
583.m00634_at	TGME49_111480	33.6148	70.9964	60.527	104.422	64.0236	45.3035	47.7088	75.3872	214.645	190.482	278.323	hypothetical protein
641.m00178_at	TGME49_120220	30.6971	28.3267	29.7842	283.922	239.627	228.456	229.979	88.6952	801.075	560.603	978.458	ubiquinol cytochrome c oxidoreductase, putative
76.m00001_at	TGME49_083780	24.0949	23.8142	40.152	242.387	69.4632	110.726	124.159	137.979	391.521	251.088	485.127	glucose-6-phosphate isomerase GPI (GPI)
583.m09109_at	TGME49_111700	38.1456	29.8877	23.1634	21.7746	27.3441	27.3969	24.3647	38.0448	89.891	67.5647	123.222	hypothetical protein
76.m01645_at	TGME49_086210	44.2423	25.2155	43.2967	68.2853	55.2061	24.1914	33.8374	34.5794	180.828	113.38	190.076	protein phosphatase 4, catalytic subunit
42.m00110_at	TGME49_028770	27.84	12.0822	53.8036	292.839	217.826	195.252	347.76	60.482	1033.53	859.4	916.638	hypothetical protein
50.m03273_at	TGME49_049000	194.713	44.5414	28.7479	62.1968	35.5268	33.0947	31.8065	32.992	129.772	135.858	164.494	regulator of chromosome condensation (RCC1) repeat-containing protein
44.m04653_at	TGME49_033850	23.0017	39.9295	48.8243	31.299	23.8202	18.5733	25.7183	25.2798	133.096	76.5826	118.242	hypothetical protein
50.m03067_at	TGME49_045470	208.124	41.0693	55.0321	260.17	210.187	160.032	248.171	103.798	535.963	486.955	879.309	mitotic checkpoint protein, BUB3 family protein
50.m00069_at	TGME49_049270	49.6813	34.559	37.7651	248.034	206.596	167.626	160.219	68.4024	179.122	164.752	676.047	protein disulfide isomerase-related protein (provisional), putative
38.m01067_at	TGME49_019540	23.1549	23.9992	20.9722	90.6801	79.79	36.5282	46.3916	42.1307	208.199	178.323	182.956	cytosolic tRNA-Ala synthetase
28.m00546_at	TGME49_011870	11.349	12.4707	14.5567	42.6746	16.5641	13.1819	16.9539	16.857	54.7968	59.3213	67.1589	LSU ribosomal protein L18P, putative
59.m03683_at	TGME49_073500	14.3532	12.2669	12.3196	13.6426	10.5301	12.3519	11.8283	12.1516	19.1981	25.5486	53.0291	O-linked N-acetylglucosamine transferase
59.m06120_at	TGME49_068920	18.7408	37.5445	75.6316	49.7479	25.4284	28.0565	27.1775	27.1338	80.3515	48.4307	126.028	inositol polyphosphate kinase
55.m04663_at	TGME49_056970	759.334	252.172	270.403	387.069	274.27	284.446	302.52	180.829	854.345	621.062	1312.67	vacuolar ATP synthase subunit A, putative
80.m02361_at	TGME49_092260	14.4678	14.5222	8.7751	11.7742	11.8707	31.5782	33.0796	15.0962	49.5157	21.0302	77.8781	SAG-related sequence SRS36B (SRS36B)
80.m02290_at	TGME49_090860	226.93	73.9913	102.202	152.698	99.4164	49.5319	88.1662	24.5087	292.918	221.472	450.985	amino acid transporter, putative
42.m00050_at	TGME49_025930	178.846	228.768	1173.62	1172.54	732.813	725.375	999.61	659.866	2486.97	2245.81	3468.08	triose-phosphate isomerase TPI-I (TPI-I)
583.m09170_at	TGME49_114680	17.5365	61.917	84.4905	57.4213	40.8384	35.2169	44.0408	38.7259	187.571	178.28	185.086	hypothetical protein
542.m00217_at	TGME49_106890	8.81648	8.89167	7.76632	11.8842	10.6519	12.3689	10.3925	8.92452	65.166	39.8056	42.8764	hypothetical protein
65.m02514_at	TGME49_078250	41.1197	19.7241	25.4542	53.6976	39.7562	27.6158	30.2718	39.9987	159.439	87.1496	147.262	hypothetical protein
49.m00035_at	TGME49_040280	85.1455	36.2738	48.1426	359.306	153.924	193.923	220.748	146.45	230.691	201.156	734.576	S1/P1nuclease
80.m02368_at	TGME49_092360	10.8804	22.9798	27.3393	80.2053	28.2013	31.1882	49.0533	19.221	76.9477	70.5709	130.506	hypothetical protein
20.m03646_at	TGME49_001130;TGME49_001140	18.3032	23.5409	24.8845	128.341	43.4454	21.3519	29.9754	19.1323	49.7066	25.4504	109.996	hypothetical protein;rhoptry kinase family protein ROP33 (ROP33)
57.m01698_at	TGME49_064750	11.7324	13.0406	12.6431	56.8693	13.8663	16.822	19.6791	21.8314	79.1851	103.317	83.3341	HEAT repeat-containing protein;hypothetical protein
33.m01306_at	TGME49_014800	187.852	23.0349	101.021	66.5548	40.5121	61.1159	77.4602	34.1412	45.0012	49.919	255.368	hypothetical protein
46.m01752_at	TGME49_037460	27.4096	18.8842	20.9434	52.6894	34.998	22.0845	25.3669	21.7603	118.039	67.6472	115.082	hypothetical protein
80.m02288_at	TGME49_090840	24.1466	45.062	29.8053	60.2077	45.5267	29.6619	49.7804	70.7244	205.131	257.754	215.983	serine protease
41.m00008_at	TGME49_021170	833.693	141.482	265.623	406.148	668.869	380.173	397.128	128.004	1268.71	919.938	1617.18	CAAX metallo endopeptidase
49.m03331_at	TGME49_043190	31.5936	69.8277	43.2446	41.8518	71.7926	89.8703	162.049	101.597	1383.55	433.18	358.599	Toxoplasma gondii family A protein
37.m00743_at	TGME49_017460	46.5523	81.8924	63.9618	209.057	310.388	148.718	166.084	180.562	557.005	500.2	711.52	glutaminyl-tRNA synthetase (GlnRS)
55.m04880_at	TGME49_060380	37.3764	15.404	15.4302	41.5567	14.7273	14.7849	15.4645	14.1333	69.5309	38.0576	74.162	hypothetical protein
541.m01172_at	TGME49_105340	24.6343	42.7453	34.9369	111.174	37.8735	42.5752	50.3388	33.7273	154.262	69.2254	195.83	corepressor complex CRC230 (CRC230/MORC)
44.m05925_at	TGME49_031620	17.4977	12.6603	12.5046	10.088	12.0359	13.2716	11.99	14.7699	12.1441	10.226	53.2517	hypothetical protein
27.m00875_at	TGME49_011730	31.3627	21.4292	21.3023	33.4219	25.5842	32.3377	43.2578	24.4574	30.9556	33.4194	127.013	histone lysine methyltransferase SET8 (SET8)
50.m03325_at	TGME49_049690	83.7918	73.6078	84.2567	124.74	109.934	89.2319	87.9465	107.058	279.844	291.029	425.788	hypothetical protein
55.m00034_at	TGME49_055410	18.9693	19.576	19.9482	33.8751	24.628	31.1309	24.4282	23.2041	71.5123	74.9549	106.697	hypothetical protein
49.m03108_at	TGME49_038510	25.6741	24.8096	22.7428	33.34	24.2787	23.5438	19.1662	13.8934	76.7199	65.104	105.095	hypothetical protein
59.m06127_at	TGME49_070910	17.0614	15.5946	12.9591	35.9487	25.9794	34.3136	39.9713	39.4989	81.6446	68.3997	141.728	acyltransferase domain-containing protein
583.m05438_at	TGME49_111500	16.2149	29.0712	40.4222	59.9134	29.1956	31.5168	42.8398	26.4681	146.716	106.009	161.33	ThiF family protein
50.m03110_at	TGME49_046330	481.373	43.5141	35.7936	99.1213	35.9315	34.1391	19.94	22.8023	74.7941	39.7871	161.225	CRAL/TRIO domain-containing protein
27.m01473_at	TGME49_010740	40.9293	18.3362	12.1985	10.574	14.1169	14.8853	11.6726	14.6161	16.2855	23.3531	66.3685	hypothetical protein
20.m05919_at	TGME49_005110	66.7913	53.1424	79.2575	130.27	95.6119	74.4304	80.2499	53.1172	238.917	235.03	339.274	hypothetical protein
20.m03976_at	TGME49_006700	24.9037	19.7609	13.0214	23.0872	15.3924	18.3715	20.2623	13.5508	48.1569	30.7716	84.427	hypothetical protein
46.m01675_at	TGME49_035920	23.2267	25.7797	34.3014	31.1788	19.1533	205.854	211.121	16.181	29.5829	26.7529	125.902	dynein, axonemal, heavy chain 2 family protein
44.m05936_at	TGME49_029510	22.8962	12.928	23.8556	52.5071	20.991	20.3506	34.8876	27.4634	130.766	91.4325	111.736	hypothetical protein
55.m04621_at	TGME49_055500	12.2247	43.9251	46.0026	12.3062	17.6787	16.5648	15.9209	15.1867	15.9893	15.6176	72.0633	hypothetical protein
44.m02699_at	TGME49_032050	70.2592	175.991	112.152	165.817	67.574	34.9605	41.169	31.4728	234.41	150.466	362.704	DnaJ domain-containing protein
74.m00446_at	TGME49_081930	11.7913	20.1389	14.1605	140.231	30.1288	102.644	150.783	26.5823	81.7264	56.3564	196.072	SAG-related sequence SRS39 (SRS39)
59.m03483_at	TGME49_069910	84.4138	42.7041	38.7845	49.5025	82.523	44.1789	57.0864	75.2152	140.666	184.779	287.439	transcription factor C2H2, putative
83.m02704_x_at	TGME49_093200	24.4592	38.9831	28.9912	35.7678	32.31	30.1042	37.4162	35.7103	126.505	93.9572	130.212	conserved hypothetical protein;hypothetical protein, conserved
80.m02230_at	TGME49_089640	900.128	105.868	280.763	278.968	231.999	259.126	307.469	246.539	998.419	952.119	1151.98	hypothetical protein
80.m03970_at	TGME49_090030	41.6648	75.2972	315.56	1059.83	879.102	510.379	668.182	274.615	1836.39	1490.86	2404.46	hypothetical protein
42.m05851_at	TGME49_024760	13.8586	56.1601	47.4169	23.1437	12.3718	14.7548	19.9509	19.1682	457.52	109.313	90.2345	SAG-related sequence SRS40E (SRS40E)
83.m01230_at	TGME49_093670	106.184	25.4477	23.5756	114.614	32.7887	15.7056	17.804	57.8954	87.6839	107.619	197.782	transcription elongation factor A TFIIS (TCEA1/TFIIS)
33.m01287_at	TGME49_014490	50.2208	25.0093	25.1421	37.4299	26.0456	28.2859	31.914	33.5899	72.5045	79.4202	128.692	peptidase M16 inactive domain-containing protein
46.m03658_at	TGME49_037540	69.5867	56.1352	81.6041	141.793	51.1375	77.9475	113.911	44.3011	655.528	324.537	341.225	hypothetical protein
44.m02802_at	TGME49_033520	17.2809	15.0292	11.561	26.3892	16.4409	17.1579	13.8727	16.6945	99.0041	43.243	71.2037	ATP-dependent RNA helicase
583.m00008_at	TGME49_111360	580.724	287.632	968.683	454.475	417.214	363.323	376.489	206.764	1864.16	1096.61	1723.72	protein kinase G AGC kinase family member PKG (PKG)
80.m02253_at	TGME49_089940	27.1381	47.7199	61.3695	37.5033	42.2577	34.9055	44.4521	32.9928	118.546	121.44	172.337	uroporphyrinogen decarboxylase
641.m01534_at	TGME49_119730	31.6595	23.6491	20.2963	76.3561	67.9205	34.3692	49.9513	146.077	249.725	413.14	252.439	YOU2 family small euk. C2C2 zinc finger protein
44.m02770_at	TGME49_033140	13.3809	12.5146	31.5684	615.233	737.73	253.845	609.575	349.819	822.204	799.444	1802.09	hypothetical protein
64.m00002_at	TGME49_076140	172.044	227.446	702.231	2038.88	1278.24	1035.24	1166.99	467.313	3184.62	1906.71	4388.91	ADP ribosylation factor ARF1 (ARF1)
35.m00008_at	TGME49_016390	25.5612	43.2893	42.1708	99.0761	36.7086	43.4579	40.6128	31.809	185.876	152.916	177.843	RNA methyltransferase, TrmH family protein
20.m03709_at	TGME49_002300	25.3432	19.2415	32.6894	27.776	24.6024	24.3187	28.8743	27.4394	110.416	82.0731	109.713	inosine triphosphate pyrophosphatase, putative
83.m00020_at	TGME49_093570;TGME49_093580	156.118	134.071	160.785	263.043	219.173	175.364	165.659	140.153	514.703	313.172	744.302	prefoldin subunit protein;translocation protein sec62, putative
25.m01810_at	TGME49_008440	42.439	15.6276	136.964	833.697	649.827	716.073	961.47	499.073	2303.84	1967.52	2741.42	hypothetical protein
57.m00021_at	TGME49_065150	36.9157	10.8969	14.8589	32.8274	17.9157	40.8612	170.75	25.5028	219.332	172.39	134.272	hypothetical protein
55.m10255_at	TGME49_059830	8.7644	18.9374	11.9754	33.2691	13.4175	10.8866	9.08119	11.5661	29.2848	17.1237	53.7834	diacylglycerol kinase catalytic domain-containing protein
38.m01072_at	TGME49_019760	51.6488	64.6093	65.9508	111.21	71.39	63.4578	89.5909	59.6224	324.588	179.38	289.854	N-acetyltransferase family protein
583.m05480_at	TGME49_112340	23.1972	12.9784	10.3975	55.8414	11.0781	16.1278	13.8257	13.1019	116.244	72.3443	60.6707	hypothetical protein
583.m05381_at	TGME49_110710	13.3062	67.8869	47.0415	38.9273	21.8152	22.6573	24.0206	18.3159	120.982	92.0031	113.312	mitochondrial small ribosomal subunit rsm22 protein
41.m01327_at	TGME49_021930	45.2568	104.886	27.3506	15.3412	13.5345	15.7683	13.6017	17.1075	20.4931	23.564	82.558	hypothetical protein
113.m00764_at	TGME49_097170	16.8432	13.3404	13.5512	17.5526	13.5258	18.114	19.7736	12.0255	50.0245	35.4137	69.8088	50S ribosomal protein L17, putative
583.m11390_at	TGME49_115630	16.6397	15.3952	13.5581	14.6891	17.3568	15.0917	12.3203	25.4397	40.5518	38.2737	65.926	hypothetical protein
83.m00003_at	TGME49_094640	488.117	65.0253	86.525	50.5389	46.9033	30.9358	27.3431	15.4459	52.0281	71.6179	221.593	ribonucleoside-diphosphate reductase large chain
46.m01730_at	TGME49_037040;TGME49_037050	1890.09	387.394	426.245	8.67243	14.1947	12.996	10.5456	12.9839	12.5926	12.1981	59.0057	hypothetical protein
35.m00001_at	TGME49_016790	501.297	59.5907	87.8228	55.3448	89.7202	57.8627	47.8584	42.4223	295.173	386.683	326.082	ATP-binding cassette sub-family E member 1, putative
49.m03397_at	TGME49_044200	23.8487	25.111	27.3277	67.6096	90.0004	41.1622	47.6072	47.6743	87.6082	122.714	196.544	2-oxoglutarate dehydrogenase e1 component, mitochondrial precursor, putative
583.m05491_at	TGME49_112500	60.2811	20.8026	90.7382	86.1995	48.9022	51.1736	61.5143	36.6767	142.35	83.0425	256.476	hypothetical protein
641.m01460_at	TGME49_118160	265.741	261.548	468.216	466.136	332.184	277.417	307.964	200.322	787.681	499.27	1512.93	MSP (Major sperm protein) domain-containing protein
42.m05857_at	TGME49_026590	103.617	27.6945	64.2208	362.418	568.589	318.589	417.574	404.131	1365.05	948.329	1460.26	mitochondrial cytochrome c oxidase subunit 2a, putative
77.m00051_at	TGME49_087480	34.0849	24.1959	41.8355	78.8975	47.8252	58.989	67.8947	69.0205	105.953	145.419	238.674	hypothetical protein
72.m00688_at	TGME49_080710	86.1338	39.8138	115.179	352.744	245.52	211.234	228.242	101.169	583.931	418.656	859.845	20S proteasome subunit beta 7, putative
59.m03473_at	TGME49_069770	17.7838	13.495	20.2379	20.9148	27.1987	16.2149	19.1055	16.6318	98.975	59.0436	82.4016	WD domain, G-beta repeat-containing protein
583.m09195_at	TGME49_110840	27.4367	15.2672	18.3781	77.1951	69.7873	54.8345	86.6768	71.836	131.342	134.658	261.723	hypothetical protein
50.m05664_at	TGME49_049610	19.8593	11.943	20.3264	81.1606	44.9011	42.5949	45.8871	17.534	133.838	151.033	177.335	hypothetical protein
80.m02341_at	TGME49_091940	98.9559	15.0108	31.4699	106.865	36.7511	41.8934	61.8089	45.1481	109.086	101.447	230.303	hypothetical protein
76.m01632_at	TGME49_086000	17.423	27.6837	14.3264	25.765	17.4074	18.6122	19.7045	16.0809	74.6106	60.8987	84.2732	hypothetical protein
49.m00047_at	TGME49_043710	45.9942	33.4749	67.833	263.794	129.456	171.554	179.367	164.558	243.97	403.228	605.433	t-complex protein beta subunit
55.m10278_at	TGME49_055980	36.8433	139.958	99.9817	83.2653	31.4626	36.753	35.5066	30.0182	46.1057	36.3495	165.453	hypothetical protein
63.m00337_at	TGME49_075370	43.2877	22.7178	26.6177	28.9416	82.0905	110.268	119.643	58.1934	213.319	129.228	312.286	SAG-related sequence SRS47C (SRS47C)
76.m01668_at	TGME49_086610	85.8673	16.6808	26.4812	78.4745	45.2721	51.5519	46.1771	50.7227	155.188	162.474	215.251	ribosomal protein RPS14, putative
25.m00201_at	TGME49_009790	20.5823	33.0048	23.2918	44.3823	32.1066	19.7697	29.237	44.5329	214.289	145.553	134.933	radical SAM domain-containing protein
25.m01851_at	TGME49_009160	238.721	48.7941	87.9723	96.2227	132.387	86.788	73.9116	48.4126	288.624	193.843	363.226	myristoyl CoA:protein N-myristoyltransferase
50.m00009_at	TGME49_049900	63.5593	37.3758	52.3433	2137.65	1979.96	1453.45	1934.89	1752.08	7125.7	4918.33	6921.72	adenine nucleotide translocator, putative
55.m00221_at	TGME49_063700	370.621	107.613	682.994	2865.2	1950.07	1676.08	2323.13	1196.18	7612.92	5607.77	7381.01	ribosomal protein RPS14 (RPS14)
33.m02187_at	TGME49_015410	30.5699	16.1189	16.9296	9.05953	9.75157	11.9073	11.01	12.8185	10.5994	14.5166	56.4578	DPCD family protein
129.m00402_at	TGME49_099050	990.293	650.135	603.962	5648.67	1955.62	3240.17	3284.51	1724.9	9265.76	7366.65	8862.5	ribosomal protein RPL17 (RPL17)
80.m00005_at	TGME49_091640	13.8647	30.36	163.294	268.626	106.248	123.74	155.932	83.609	579.497	501.656	544.181	aspartate carbamoyltransferase
20.m00373_at	TGME49_006610	40.8776	31.4524	31.1537	28.9902	30.282	20.2318	22.4788	18.7931	42.479	45.469	112.94	pyruvate dehydrogenase complex subunit PDH-E2 (PDHE2)
145.m00322_at	TGME49_099810	61.4775	47.9498	32.6395	140.34	84.3265	82.4636	94.0997	50.383	267.783	213.4	334.414	cysteine-tRNA synthetase (CysRS)
41.m00006_at	TGME49_022860	821.773	518.789	738.904	874.99	1532.92	993.622	1267.05	519.26	3918.32	3028.63	3860.6	eukaryotic translation initiation factor, putative
28.m00300_at	TGME49_012220	31.1941	28.4743	43.2418	49.9499	35.4408	44.7367	36.2516	18.5028	129.624	137.002	161.358	hypothetical protein
55.m05027_at	TGME49_063030	23.6525	24.9178	43.5592	102.694	35.288	14.1486	23.8262	27.3332	19.8562	15.2145	122.041	dynein light chain 8 family E protein
641.m01459_at	TGME49_118150	16.1573	18.6385	17.8578	39.6867	25.8854	20.3655	20.7979	18.5629	96.4419	47.1737	85.7884	transporter, major facilitator family protein
50.m05687_at	TGME49_051520	30.0735	40.5492	148.429	364.75	247.984	116.514	143.487	48.7831	272.716	164.719	589.999	hypothetical protein
65.m02531_at	TGME49_078290	21.0318	23.1029	18.7211	9.94389	18.7434	20.6073	16.5301	26.8133	67.6285	31.2989	80.6163	Toxoplasma gondii family A protein
76.m01549_at	TGME49_083710	49.5928	17.7365	11.4706	157.245	50.2156	64.7434	82.9244	22.0983	179.073	95.3209	257.635	longevity-assurance protein (LAG1) domain-containing protein
41.m00004_at	TGME49_021320	16.5797	12.7546	13.2319	14.5615	13.2232	15.1445	17.2854	10.6821	33.122	33.5429	59.2434	acetyl-CoA carboxylase ACC1 (ACC1)
20.m03895_at	TGME49_005240	104.372	30.116	84.8634	147.489	47.0791	39.2826	54.377	38.9586	255.746	229.21	283.749	cleft lip and palate transmembrane protein 1 (clptm1) protein
63.m00265_at	TGME49_075480	21.1614	16.5974	15.7084	43.6652	21.2169	9.86977	15.5213	13.6286	40.4936	43.7379	72.9947	Myb family DNA-binding domain-containing protein
583.m05601_at	TGME49_114100	115.483	46.5831	77.8593	89.4078	62.9475	48.6363	55.0719	33.4923	125.114	189.42	276.21	tetratricopeptide repeat-containing protein
20.m03726_at	TGME49_002530	166.843	66.7225	44.7773	151.455	169.969	55.4848	85.4275	37.48	210.301	371.472	440.768	aspartate-tRNA ligase
20.m03747_at	TGME49_002820	42.3113	18.3231	51.2482	149.819	125.045	62.0708	110.018	69.0849	212.443	113.848	335.392	ubiquitin-conjugating enzyme subfamily protein
145.m00343_at	TGME49_100240	8.84795	8.40066	8.53868	13.3136	13.0742	10.9062	14.3603	11.0684	23.1705	15.5553	46.4903	syntaxin 6, n-terminal protein
76.m01551_at	TGME49_083730	242.592	63.6754	75.4296	187.923	113.487	113.098	115.439	131.819	302.788	265.666	502.436	endomembrane protein 70 subfamily protein
42.m00116_at	TGME49_024900	20.6921	143.375	266.889	511.607	328.73	325.416	451.253	281.197	1024.05	1060.94	1284.56	adenylate kinase, putative
49.m05715_at	TGME49_043510	22.4401	18.2616	12.0951	26.7401	23.9755	27.5999	27.1667	15.9983	49.7916	74.743	96.3961	OTU family cysteine protease
50.m07138_at	TGME49_046100	152.795	27.162	23.157	77.6514	36.6087	48.3926	62.1781	42.7302	127.792	72.2016	203.216	phosducin, putative
23.m00150_at	TGME49_007140	10.4037	11.0857	8.46518	113.233	92.5235	358.149	483.955	456.97	222.447	104.757	423.474	SAG-related sequence SRS49B (SRS49B)
25.m02954_at	TGME49_009970	79.548	32.8166	47.2384	146.319	97.1262	98.9185	148.524	30.7965	251.056	152.294	390.872	Spc97 / Spc98 family protein
55.m04672_at	TGME49_057060	75.3416	204.559	110.129	122.522	48.9853	36.6537	40.4174	20.5778	382.367	346.131	399.447	translation initiation factor sui1 protein
80.m00017_at	TGME49_088720	241.2	43.057	232.138	2883.8	2555.55	2145.99	2838.22	1108.25	8352.47	6784.64	8436.36	ribosomal protein RPL10 (RPL10)
55.m00010_at	TGME49_059530	74.4798	40.0352	20.0408	50.0527	22.4051	26.1874	21.3148	21.1311	66.5695	45.0737	118.405	GalNac
50.m03291_at	TGME49_049310	271.109	51.7494	57.7638	73.1674	27.1534	32.1173	37.5205	34.2809	146.239	109.567	201.907	hypothetical protein
42.m03284_at	TGME49_023500	189.754	31.2044	51.2009	77.7983	43.3131	47.6113	57.0263	42.4517	246.926	166.932	224.229	hypothetical protein
31.m00866_at	TGME49_013000	45.0651	36.0201	35.9131	70.3852	61.8894	45.6119	63.1854	35.749	92.0307	118.327	208.291	replication factor C, subunit 5, putative
50.m03408_at	TGME49_051680	20.8674	390.184	819.274	1885.24	1965.75	692.922	1474.95	2708.84	5189.05	4193.71	6069.52	histamine-releasing factor, putative
20.m03945_at	TGME49_006350	45.3987	454.322	273.25	74.8808	62.3285	39.3047	36.8596	39.5724	26.106	38.7811	217.723	ER-retrevial receptor Ter1p, putative
52.m01594_at	TGME49_053520	37.6253	18.8131	23.9651	30.1817	23.8783	24.9651	29.1832	22.2149	233.603	92.1642	100.374	U3 small nucleolar RNA-associated protein 6 protein
42.m00010_at	TGME49_026550	28.8028	22.0456	281.268	328.358	314.978	213.507	270.272	170.615	662.182	624.58	980.216	TBC domain containing protein
129.m00253_at	TGME49_099070	42.674	23.8901	27.729	90.7311	51.8293	95.0771	125.762	36.6889	212.521	211.403	229.329	pyruvate kinase PyKII (PYKII)
50.m00072_at	TGME49_049390	170.431	442.688	456.09	277.151	264.972	90.1651	129.342	54.2081	702.711	420.484	1121.69	glutamate/leucine/phenylalanine/valine dehydrogenase family protein
44.m00002_at	TGME49_030410	23.9026	297.896	330.488	380.077	531.115	270.564	509.282	262.738	1061.46	911.608	1385.83	peroxiredoxin PRX3 (PRX3)
145.m00584_at	TGME49_099820	119.322	56.4299	127.117	164.568	77.0411	110.487	125.036	71.9089	643.996	273.826	472.32	hypothetical protein
583.m05431_at	TGME49_111410	57.5985	13.2567	30.0786	75.1797	47.1806	26.1601	59.6824	46.6397	285.743	230.006	205.187	M phase phosphoprotein MPP10, putative
65.m00014_at	TGME49_078050	93.3631	86.791	421.654	617.162	718.881	488.969	529.696	216.297	1500.83	782.434	1941.77	proteasome subunit alpha type 1, putative
46.m01721_at	TGME49_036950	931.226	65.6333	117.966	1839.09	851.832	879.243	910.885	236.819	3026.7	3410.71	3412.76	hypothetical protein
31.m00938_at	TGME49_012800	155.92	72.5049	61.6532	116.689	65.6376	72.3763	67.8753	69.9876	143.481	109.189	288.093	hypothetical protein
55.m00233_at	TGME49_063070	24.7128	37.3263	109.004	523.919	456.602	246.442	295.972	353.404	1106	958.139	1273.45	CMGC kinase, CK2 family
52.m03455_at	TGME49_052230	443.373	35.1048	145.796	182.014	54.0966	106.506	105.683	56.8209	234.451	156.976	472.198	hypothetical protein
42.m00007_at	TGME49_023970	31.6962	22.0723	25.5012	36.4472	25.2565	30.1539	28.1757	26.1056	130.845	99.6979	121.826	translation elongation and release factors (gtpases), putative
55.m04891_at	TGME49_060510	220.57	50.6712	155.134	76.8726	25.0743	37.7304	69.0772	56.3245	71.8102	81.4415	262.012	ubiquitin thioesterase otubain-like family protein
55.m05093_at	TGME49_063870	392.246	72.2	81.8711	282.721	313.853	234.321	313.918	99.3967	1044.51	860.504	1073.02	glutamate-tRNA ligase
55.m00094_at	TGME49_058690	19.8705	17.4342	18.5205	87.396	43.4451	22.3992	32.6841	27.6558	107.294	69.2221	115.199	5-aminolevulinic acid synthase domain-containing protein
33.m01368_at	TGME49_015470	18.399	48.2669	518.175	3114.54	2039.87	1518.93	2170.78	1348.24	7627.28	5811.95	6818.62	ribosomal protein RPL10A (RPL10A)
72.m00405_at	TGME49_080740	135.456	34.9448	97.2209	193.577	154.17	143.654	142.224	70.6734	356.689	262.156	571.513	signal peptidase
86.m00383_at	TGME49_095690	31.2916	20.7155	17.1521	92.4159	29.5975	75.3922	85.599	104.191	339.611	235.505	290.093	ubiquinone/menaquinone biosynthesis methyltransferase subfamily protein
20.m03744_at	TGME49_002760	30.9071	100.991	53.4356	51.0513	57.55	27.4861	39.6806	42.2774	248.305	173.679	185.117	hypothetical protein
59.m03454_at	TGME49_069430	10.2263	6.70781	7.6231	9.72807	10.4201	9.24142	8.78778	12.291	42.838	34.6356	38.6066	polyprenyl synthetase superfamily protein
50.m05631_at	TGME49_047660	57.4697	41.4977	50.1052	14.2488	28.9726	34.7149	32.6094	30.3338	20.5082	21.9633	150.655	thioredoxin domain-containing protein
42.m03360_at	TGME49_024570	12.608	13.4452	9.45211	41.8166	29.3836	22.4669	28.8784	16.0237	70.0425	67.0336	93.1728	hypothetical protein
25.m01863_at	TGME49_009420	160.123	28.4093	142.436	296.819	228.855	91.342	157.228	40.588	568.15	503.756	610.503	hypothetical protein
541.m01207_at	TGME49_105980	133.636	32.1324	41.1374	99.7473	136.361	67.6146	103.178	38.3126	84.3746	127.816	343.793	pyruvate dehydrogenase complex subunit PDH-E3I (PDHE3I)
541.m01191_at	TGME49_105780	83.2318	29.0031	36.4912	59.7813	30.2302	21.1241	25.6875	23.0655	136.09	101.565	140.661	5'-3' exoribonuclease, putative
541.m01195_at	TGME49_105820	84.4365	58.0579	274.141	296.928	150.007	264.062	366.007	332.193	1083.99	805.153	1089.4	SGS domain-containing protein
76.m00014_at	TGME49_086010	24.0359	44.8863	40.5404	92.0727	68.6616	61.4546	86.3509	69.9654	272.395	162.403	257.989	hypothetical protein
93.m00003_at		7.94359	8.15644	7.05611	7.35964	9.85459	10.7972	11.4586	10.5774	95.1444	45.6219	38.4	hypothetical protein
35.m00847_at	TGME49_015930	14.0638	25.3209	26.8778	36.4441	34.5748	27.263	35.6743	55.7466	143.415	94.1194	133.899	mediator complex subunit MED21 (MED21)
80.m02138_at	TGME49_088290	104.656	60.1192	218.997	67.523	34.627	47.2792	51.5252	51.1018	202.424	163.905	225.992	hypothetical protein
25.m01777_at	TGME49_007760	30.3218	37.3801	40.8257	174.888	88.8599	93.1105	130.785	81.8103	598.192	369.407	365.29	DnaJ C terminal region domain-containing protein
80.m02169_at	TGME49_088740	9.35661	10.3212	9.40543	22.882	11.4354	15.7589	17.2807	18.9465	18.9081	14.6699	58.3692	L-asparaginase, putative
49.m03363_at	TGME49_043680	64.3566	14.2883	26.1533	73.8324	22.2294	53.8186	109.458	28.8036	71.6748	59.8022	228.515	dihydrodipicolinate reductase
33.m01355_at	TGME49_015290	1935.72	1690.85	1341.38	152.434	66.13	63.7457	89.9168	69.3689	219.052	151.182	577.842	saccharopine dehydrogenase domain-containing protein
35.m00855_at	TGME49_016040	23.8379	14.0985	72.6241	83.4113	109.944	58.0755	62.9946	37.6757	365.283	155.835	260.275	30S ribosomal protein S15, putative
59.m00027_at	TGME49_069180	38.7856	658.607	356.986	195.935	171.706	107.142	134.784	59.8248	742.474	433.992	669.605	MIF4G domain-containing protein
59.m03521_at	TGME49_070560	41.0131	115.376	104.104	143.652	122.364	116.427	146.957	347.469	550.57	375.837	510.535	peptidyl-prolyl cis-trans isomerase family 1
52.m01636_at	TGME49_054140	356.499	145.351	181.969	180.842	161.285	100.877	112.783	201.978	989.747	399.557	660.953	hypothetical protein
20.m05883_at	TGME49_002010	133.486	47.8848	23.7426	47.2372	49.0121	91.1362	109.152	46.1529	223.307	215.785	254.785	hypothetical protein
25.m00219_at	TGME49_007620	17.3814	21.7992	18.9743	129.447	73.1366	49.96	67.5465	52.3234	191.648	112.363	233.309	pyridine nucleotide-disulfide oxidoreductase domain-containing protein
20.m03759_at	TGME49_002980	36.2849	35.0371	63.8135	173.921	130.52	90.0165	134.949	116.098	751.409	617.254	456.939	hypothetical protein
55.m05065_at	TGME49_063510	11.5254	7.24291	7.84552	13.4863	7.57561	6.7184	7.47546	7.97325	19.394	12.225	37.675	Spc97 / Spc98 family protein
76.m01598_at	TGME49_085410	60.679	63.0797	30.4432	20.3306	19.4087	24.4651	24.2023	22.6641	24.2744	31.5489	105.862	calmodulin-binding carboxy-terminal kinesin-like family protein, putative
33.m01303_at	TGME49_014770	553.187	424.399	297.353	286.967	177.297	254.227	207.77	82.3331	656.986	410.615	1014.88	small GTP binding protein rab1a, putative
583.m05642_at	TGME49_114830	72.7103	44.3185	50.8734	120.027	105.297	77.296	71.2545	89.1207	409.943	287.684	317.302	pre-mRNA splicing factor subunit, putative
541.m00145_at	TGME49_105040	15.2329	27.6162	85.1558	305.179	189.883	193.567	220.098	68.0779	386.47	272.517	727.312	HEAT repeat-containing protein
76.m00011_at	TGME49_085760	25.1222	36.5194	29.2503	23.6358	21.2358	21.3557	24.4691	19.9144	51.1804	62.541	100.025	U-snRNP-associated cyclophilin family protein
76.m00012_at	TGME49_086140	30.2945	29.0181	17.35	48.3348	49.742	39.3782	38.4138	28.3024	79.3463	62.8965	148.601	hypothetical protein
83.m01278_at	TGME49_094670;TGME49_094680	48.8609	113.105	380.464	351.735	766.637	505.723	674.437	210.42	2024.07	1495.39	1656.21	hypothetical protein;translation initiation factor 3 subunit
583.m09096_at	TGME49_109950	31.8169	29.0791	18.6439	43.0809	29.4631	25.6555	25.7607	29.7484	115.625	123.021	116.892	NLE (NUC135) domain-containing protein
55.m08194_at	TGME49_061470	57.5115	43.7277	48.5333	52.4987	53.155	39.1476	42.5244	32.69	202.896	174.528	185.254	U6 snRNA-associated Sm family protein LSm6, putative
83.m01206_at	TGME49_093340	1380.63	385.905	760.035	536.968	696.812	301.711	404.311	241.115	2125.3	1601.06	2279.83	ran binding family protein 1, putative
50.m00094_at	TGME49_048960	75.2418	94.213	55.3172	168.094	120.676	125.591	160.029	60.4669	703.192	448.162	464.674	methyltransferase domain-containing protein
551.m00439_at	TGME49_108000	21.3659	22.0513	41.5293	48.6424	64.2533	39.4982	40.6525	37.5232	139.538	107.49	158.402	Gpi16 subunit, GPI transamidase component protein
583.m11442_at	TGME49_109790	63.9499	67.5515	107.1	91.0562	89.0432	104.244	114.083	101.625	364.121	285.079	375.993	hypothetical protein
65.m01173_at	TGME49_078430	17.1027	20.1202	13.1888	11.0257	18.8318	26.5427	17.2093	23.2392	107.294	34.5988	77.3147	Toxoplasma gondii family A protein
38.m01032_at	TGME49_018610	13.7347	93.738	55.0294	79.9529	81.9981	43.0492	47.5004	47.8526	381.372	263.321	221.596	ATPase (DUF699) protein
49.m00045_at	TGME49_043490	11.8323	14.2956	15.6856	26.1238	16.1844	14.2031	16.5562	14.8767	46.2096	48.7009	59.4958	BCS1 family isoform 9, putative
48.m00100_at	TGME49_037890	20.9542	30.8188	16.7113	48.5687	35.5309	56.7947	106.794	65.8513	202.21	159.399	186.279	calcium-dependent protein kinase CDPK4 (CDPK4)
57.m01782_at	TGME49_066280	87.9631	19.902	52.439	105.394	31.7699	22.3056	27.2878	20.6561	100.164	34.2282	129.513	HEAT repeat-containing protein
50.m03166_at	TGME49_047390	24.1053	25.2842	31.5176	42.7565	26.7111	27.9368	27.7325	31.6856	98.0137	88.8074	110.076	ATPase, AAA family protein
76.m00006_at	TGME49_086710	371.408	273.903	360.094	436.738	444.696	364.511	330.793	258.337	1581.93	962.815	1348.62	zinc finger, c2h2 type domain-containing protein
583.m00606_at	TGME49_110070	263.164	73.83	151.714	340.228	372.111	223.899	252.501	140.578	533.898	408.509	988.368	methyltransferase, putative
76.m01647_at	TGME49_086230	46.9294	23.4764	19.0783	70.7553	42.3654	30.1179	41.5821	33.9921	210.612	81.8722	152.824	hypothetical protein
542.m00334_at	TGME49_106900	126.575	113.217	64.5609	46.9218	61.0732	84.0229	70.3404	70.3501	213.009	196.876	277.257	NOL1/NOP2/sun family protein
28.m00431_at	TGME49_012080	1502.53	66.3115	90.6358	7.03056	8.0508	12.7109	8.79055	7.81008	8.32629	7.73612	39.4989	hypothetical protein
25.m01794_at	TGME49_008020	15.8758	10.7436	10.209	16.3429	11.8371	14.4853	11.5996	14.253	77.8237	103.53	51.7954	AP2 domain transcription factor AP2Ib-1 (AP2IB1)
33.m01301_at	TGME49_014750	24.3619	21.3518	25.2741	66.8111	39.9559	33.2506	43.3035	35.7958	158.035	146.224	142.355	hypothetical protein
57.m03104_at	TGME49_067390	94.7523	15.5759	18.8097	43.5677	45.7844	37.0644	62.0578	65.2679	201.842	271.532	202.8	DNA-directed RNA polymerase I RPAC1 (POLR1C/RPAC1)
59.m03566_at	TGME49_071280	29.3654	28.2272	39.8316	89.5541	78.4497	79.4197	112.599	170.776	355.587	337.903	305.894	60S ribosome subunit biogenesis protein NIP7, putative
583.m05457_at	TGME49_111860	26.8878	33.0645	28.7898	135.371	33.7009	20.6638	25.9815	22.8512	167.132	81.425	124.41	hypothetical protein
28.m00291_at	TGME49_012100	41.103	12.619	16.271	45.8353	18.1457	13.3322	13.6494	31.4085	137.696	77.9723	83.6287	ThiF family protein
57.m03121_at	TGME49_066680	23.9722	41.2755	35.7402	151.117	30.9996	64.5724	80.7558	39.9983	299.371	221.789	203.029	hypothetical protein
25.m01826_at	TGME49_008780	18.1127	18.7755	23.1434	30.7771	23.5399	25.2203	24.6339	19.5666	45.8075	74.1957	88.2045	ubiquitin-conjugating enzyme subfamily protein
80.m00063_at	TGME49_088360	200.125	21.8998	26.3964	288.469	410.717	294.068	369.99	199.213	696.396	564.814	997.758	tryptophanyl-tRNA synthetase (TrpRS2)
80.m02277_at	TGME49_090620	214.685	31.2269	29.2569	214.85	67.5048	54.0043	53.6069	38.1316	146.462	67.4393	231.798	hypothetical protein
20.m03693_at	TGME49_002090	12807.1	3000.75	5273.48	9.2659	12.4571	9.39598	10.5059	13.4287	10.7039	12.7961	59.8919	hypothetical protein
50.m03247_at	TGME49_048600	35.0967	57.9365	149.725	358.862	176.993	158.924	166.515	92.9998	273.108	272.631	588.721	aspartate aminotransferase
83.m02718_at	TGME49_095080	14.1113	13.2877	12.0631	18.7615	18.5162	19.8537	14.5841	22.7037	51.2411	49.1469	60.5471	hypothetical protein
583.m00687_at	TGME49_114450	34.7649	32.7103	30.9011	137.631	35.6946	34.2097	32.7834	31.7508	115.874	96.7909	137.846	hypothetical protein
33.m01336_at	TGME49_015060	367.069	115.219	132.115	638.443	390.124	388.393	278.181	192.62	859.519	561.738	1385.99	small GTP-binding protein sar1, putative
44.m00011_at	TGME49_029420	227.096	1998.5	2012.35	550.857	424.193	213.245	305.777	644.448	1815.62	1304.31	2161.18	cytochrome c, putative
55.m04675_at	TGME49_057100	99.3342	35.6571	83.8004	146.271	79.376	67.3858	68.2474	74.6108	206.213	225.023	331.006	hypothetical protein
20.m03756_at	TGME49_002950	77.9254	29.7274	81.5075	136.636	56.8973	50.9678	56.9125	43.8093	165.247	91.3176	243.083	hypothetical protein
583.m00655_at	TGME49_112110	34.2338	25.2019	34.3004	52.2143	82.1291	74.4848	86.9438	65.7295	185.616	246.869	253.682	apicoplast-associated thioredoxin family protein Atrx1
46.m03689_at	TGME49_036530	40.3504	22.2793	32.4008	95.9414	57.905	46.5391	62.8571	29.5972	158.67	128.824	195.511	DUF298 domain-containing protein
49.m00040_at	TGME49_042680	35.9698	30.0888	70.3105	85.2579	123.746	101.135	167.16	132.274	640.005	505.883	422.861	ribosomal protein RPL24e (RPL24E)
59.m08335_at	TGME49_070610	28.9927	103.917	338.908	177.558	83.2179	50.222	62.3421	74.3425	339.038	305.495	310.438	hypothetical protein
52.m01551_at	TGME49_052520	51.6745	45.9908	40.7387	331.534	75.0675	115.507	100.363	71.8832	412.491	331.893	332.23	hypothetical protein
46.m01682_at	TGME49_035990	30.9185	35.3431	29.9242	46.4078	34.5624	18.6397	24.7153	28.6305	220.312	111.617	117.431	hypothetical protein
80.m02273_at	TGME49_090580	44.5265	15.2146	12.5899	41.3267	26.1843	34.469	37.2433	30.752	58.5837	37.6253	126.178	ATP-binding cassette G family transporter ABCG89 (ABCG89)
38.m01105_at	TGME49_019240	27.5257	55.2462	52.5317	40.7813	26.018	36.9654	36.5905	46.2757	73.2933	97.722	140.404	Peptidyl-tRNA hydrolase PTH2 domain-containing protein
35.m00869_at	TGME49_016210	14.6115	23.3033	39.0857	73.6863	49.2399	48.8224	74.5088	74.7737	321.989	240.248	192.438	hypothetical protein
80.m02223_at	TGME49_089560	21.6874	21.0751	20.1475	38.7489	21.2468	19.1358	17.925	21.0389	81.8175	72.0507	82.5395	RNA recognition motif-containing protein
65.m01172_at	TGME49_078420	15.705	13.2192	14.5658	12.5666	16.5055	14.1218	14.0235	20.3208	40.7852	16.2531	58.9925	Toxoplasma gondii family A protein
55.m10273_at	TGME49_057540	486.249	56.3458	58.3164	70.4869	42.9078	75.3401	88.906	37.3584	133.66	108.625	283.263	hypothetical protein
583.m11464_at	TGME49_113520	11.0694	7.86213	7.26511	10.4507	10.8378	8.75442	8.22544	9.32703	33.0484	38.811	36.4272	hypothetical protein
44.m00001_at	TGME49_029480	183.978	23.0972	87.7048	382.914	328.097	248.759	257.945	72.6854	396.669	394.63	920.892	calcium binding protein precursor, putative
50.m05696_at	TGME49_051570	15.926	12.6739	16.8269	17.8377	10.9882	11.6099	12.4484	14.7138	53.7088	38.6428	52.8137	CAAX amino terminal protease family protein
44.m02762_at	TGME49_033020	55.9253	19.0659	23.7564	74.553	54.9299	30.9545	42.1826	25.7656	125.587	58.7525	155.58	Not1 N-terminal domain, CCR4-Not complex component protein
42.m03567_at	TGME49_027390	26.0264	28.6194	26.5609	85.0998	39.3639	29.8738	40.8985	33.1011	195.204	147.73	139.355	hypothetical protein
50.m03115_at	TGME49_046510	235.653	87.0146	78.5024	109.83	93.0166	46.77	92.3947	20.5087	403.079	200.145	340.171	protein phosphatase 2a regulatory b subunit (b56 family) protein
39.m00372_at	TGME49_020610	14.2136	13.5931	15.5341	41.6882	25.04	25.337	29.8811	25.4356	62.237	71.3744	93.6982	protein phosphatase 2C domain-containing protein
SRS_LIKE9_at		11.6179	15.5283	12.7234	12.118	21.6337	21.0318	14.7686	21.6807	81.5806	33.7892	65.2292
55.m10295_at	TGME49_059610	17.2988	36.9313	27.2452	21.6478	15.6576	15.1655	20.1531	22.9495	50.885	62.4185	78.2251	hypothetical protein
59.m03560_at	TGME49_071180	41.062	14.0816	17.9919	66.8728	45.5288	70.2171	95.5017	32.1624	158.247	100.64	187.822	hypothetical protein
50.m03274_at	TGME49_049010	20.0578	12.8728	16.1709	96.0203	40.965	29.6116	39.8199	21.9226	215.62	200.511	127.552	hypothetical protein
39.m00331_at	TGME49_020140	31.4263	18.2794	40.9576	47.154	30.1329	32.4731	38.6207	39.877	88.3125	92.8583	136.208	EF hand domain-containing protein
76.m01637_at	TGME49_086080	52.419	61.5294	62.8194	46.429	47.2423	40.496	34.0386	39.5321	169.312	125.877	184.961	elongation factor 2 family protein
74.m00760_at	TGME49_081490	27.798	36.9056	31.8428	64.0951	87.9259	76.9967	103.108	64.5275	153.127	135.831	250.793	glutamine amidotransferase subunit pdxt, putative
52.m01596_at	TGME49_053540	42.0118	35.3519	20.1198	65.6313	36.9277	57.8403	38.8563	27.0925	31.2299	42.515	145.408	hypothetical protein
38.m00012_at	TGME49_019080	116.63	25.0215	35.4029	54.9283	50.5993	37.9314	53.1528	33.706	66.8136	93.7619	165.654	edge expressed protein, putative
31.m00932_at	TGME49_013010	29.3488	18.2462	42.0905	111.671	109.629	81.6545	114.746	22.5288	184.893	134.748	292.078	hypothetical protein
49.m00021_at	TGME49_039690	55.9149	44.7092	61.9419	125.154	93.3465	125.27	126.557	147.462	299.468	205.258	413.406	hypothetical protein
80.m02342_at	TGME49_091950	35.2562	40.362	33.3636	114.49	39.0666	49.1734	33.399	26.6411	101.158	76.3442	149.307	RNA recognition motif-containing protein
55.m00015_at	TGME49_063090	398.022	293.35	270.885	3959.54	2079.98	1345.07	1644.58	1538.53	3665.14	2852.3	5489.07	14-3-3 protein
42.m03379_at	TGME49_024800	34.095	57.1427	84.1462	81.7552	45.032	30.7617	34.7848	30.7294	81.4217	60.9389	164.995	hypothetical protein
33.m00002_at	TGME49_014320	62.1252	560.091	132.828	151.386	185.793	217.934	281.099	712.819	996.425	887.932	909.971	facilitative glucose transporter GT1 (GT1)
541.m01200_at	TGME49_105900	43.3587	11.7955	13.1255	28.5709	17.3359	18.6832	17.5116	19.6747	67.8142	53.8392	71.6499	hypothetical protein
50.m05607_at	TGME49_046170	18.7527	15.2864	24.4173	250.596	116.344	88.7545	91.0207	70.7746	350.406	152.287	316.378	ARID/BRIGHT DNA binding domain-containing protein
25.m01749_at	TGME49_007640	14.2162	16.7918	27.0165	66.8165	24.2235	32.3025	42.5748	26.2967	123.908	94.4543	112.813	isoleucyl-tRNA synthetase family protein
42.m03595_at	TGME49_027960	412.991	230.467	269.383	318.521	189.236	98.9653	112.566	40.8731	548.503	410.739	920.093	PCI domain-containing protein
SRS_LIKE25_at		9.48473	10.5022	7.91533	7.01075	8.47121	6.90036	7.87379	8.66291	28.5432	8.87802	36.3473
55.m05054_at	TGME49_063340	19.2886	14.8622	25.1471	37.8612	18.5609	15.3703	17.354	30.3979	123.61	88.1118	75.6185	RNA methyltransferase, TrmH family protein
49.m05669_at	TGME49_040430	34.7567	64.6522	47.1966	47.2165	15.784	16.0477	28.7877	27.0325	124.814	68.9712	138.327	glyoxalase family protein
129.m00246_at	TGME49_098990	12.9208	22.0412	27.5647	53.7539	35.233	29.3027	31.1048	25.0543	49.4792	54.1917	105.105	ferredoxin NADP+ oxidoreductase FNR
44.m04682_at	TGME49_029920	674.754	54.1367	128.041	1011.86	915.169	683.934	786.959	426.344	2689.89	1801.28	2758	hypothetical protein
55.m04645_at	TGME49_056090	67.7742	38.8333	47.3784	60.2249	38.4284	36.6577	41.73	39.1381	127.35	132.269	149.839	glycerophosphodiester phosphodiesterase family protein
26.m00475_at		206.195	123.251	270.388	247.502	261.764	236.692	306.738	804.688	1177.15	1090.43	933.478	NUP family transport protein-related
31.m01831_at	TGME49_013470	94.1792	33.7569	36.8919	55.4372	70.5882	189.531	327.844	99.9755	931.759	703.539	363.621	hypothetical protein
76.m01695_at	TGME49_087230	26.3222	26.5502	17.8167	30.2882	22.6937	20.3614	21.1871	53.4435	90.2222	67.7472	92.8098	inorganic anion transporter, sulfate permease (SulP) family protein
37.m01278_at	TGME49_017750	57.5571	55.9243	37.9229	258.808	454.279	493.97	550.51	103.661	349.313	235.321	945.171	hypothetical protein
46.m01720_x_at	TGME49_036930	85.2026	18.1216	51.421	66.6077	29.1739	35.8541	48.8761	47.7671	63.6504	64.594	181.852	hypothetical protein
83.m02691_at	TGME49_094250	16.3889	15.7806	18.2125	28.8572	28.3432	24.971	24.2676	18.5823	41.7795	41.5206	84.8764	WD domain, G-beta repeat-containing protein
50.m03114_at	TGME49_046500	130.75	122.19	151.054	225.332	131.997	106.384	120.275	87.3222	631.465	283.345	481.538	surp module domain-containing protein
46.m01720_at	TGME49_036930	185.34	97.5938	92.7686	164.887	69.6333	87.6287	103.699	117.059	171.646	120.415	398.58	hypothetical protein
59.m07745_at	TGME49_070630	34.241	33.9248	32.1757	50.3958	39.9946	28.2096	26.5107	96.9094	147.424	150.832	150.781	hypothetical protein
46.m01635_at	TGME49_035160	12.594	55.4918	44.5326	166.591	49.0512	33.1076	32.2715	39.2823	85.764	55.3688	160.538	hypothetical protein
38.m01106_at	TGME49_019250	44.248	26.225	122.667	112.528	46.0938	38.5811	45.8831	34.6201	172.111	142.03	185.746	acetyltransferase, GNAT family protein
49.m03152_at	TGME49_039500	130.094	21.1639	58.3259	444.096	401.509	393.597	457.471	354.328	623.348	722.103	1321.26	proteasome subunit alpha type, putative
583.m05750_at	TGME49_116420	12.1046	12.258	10.759	8.64416	9.27181	12.4183	10.0912	15.0558	8.04625	11.8594	43.431	leucine rich repeat-containing protein
55.m05019_at	TGME49_062910	111.529	70.3709	55.6245	102.976	79.9001	54.9618	70.9859	17.658	78.122	98.6638	284.417	NADH-cytochrome b5 reductase 1, putative
80.m03967_at	TGME49_090310	39.2746	20.9379	17.0154	49.3538	20.4459	27.1616	38.2782	30.0132	81.3048	71.7493	121.196	hypothetical protein
44.m02658_at	TGME49_031390	5995.42	1246.49	2836.56	7.01667	7.84725	7.34357	9.10215	13.4896	6.96	7.76634	41.9042	hypothetical protein
59.m06066_at	TGME49_070520	33.9332	130.006	309.306	1331.58	728.127	449.074	752.064	469.955	2650.66	1945.06	2004.78	hypothetical protein
59.m03538_at	TGME49_070840	23.6606	12.4894	17.381	84.9803	55.9863	76.3767	67.3319	55.8069	197.697	115.442	236.168	poly(ADP-ribose) polymerase catalytic domain-containing protein
42.m07402_at	TGME49_024910	26.457	20.9977	16.7077	99.8657	96.8668	75.8833	85.7525	70.9299	204.047	147.674	274.108	divalent cation tolerance protein, CutA1 family protein
542.m00408_at		15.2283	16.5443	12.4003	14.9016	16.4966	15.1027	12.3026	14.3277	39.4651	33.1382	56.2551	hypothetical protein
44.m02527_at	TGME49_029210	83.265	83.4571	78.62	89.9075	72.8056	58.8931	46.0457	46.4378	389.944	193.364	272.033	small nuclear ribonucleoprotein polypeptide A', putative
25.m01849_at	TGME49_009140	26.9616	20.3281	13.4483	40.905	33.2386	24.1127	24.7309	17.5834	38.9324	47.3002	95.2871	anti-silencing protein, ASF1 family protein
42.m03604_at	TGME49_028110	20.293	4514.47	1595.37	184.959	17.1857	14.8922	15.2476	14.0555	175.609	192.878	297.745	hypothetical protein
49.m00063_at	TGME49_044380	38.138	276.512	305.23	145.027	66.9069	56.6019	61.5017	164.737	529.957	572.895	448.243	cactin
59.m03368_at	TGME49_068210	18.3877	22.677	32.7672	51.2917	27.4433	32.216	33.7522	29.4844	76.8639	48.135	112.502	AGC kinase
641.m03167_at	TGME49_119510	89.5317	38.8969	39.0266	65.0226	74.6641	45.9539	57.6531	74.0611	133.823	174.154	221.228	hypothetical protein
46.m01632_at	TGME49_035020	31.0414	20.5575	17.962	74.4891	26.388	29.2957	24.1262	18.7467	61.4479	49.1103	99.6272	COPI protein, putative
52.m02677_at	TGME49_052480	69.2101	44.4627	35.9864	91.0774	49.2235	56.928	58.8875	93.6323	276.782	171.797	224.596	hypothetical protein
25.m01843_at	TGME49_009060	8.04463	9.22054	6.54311	23.1723	11.6709	11.41	15.8762	9.95847	16.9565	9.74862	39.2327	thrombospondin type 1 domain-containing protein
42.m03560_at	TGME49_027300	35.6617	18.6568	14.334	28.4087	20.9704	25.9397	33.2147	27.0726	92.0807	82.199	95.0595	hypothetical protein
44.m00038_at	TGME49_031940	853.947	138.071	176.369	226.723	203.881	147.849	150.748	101.36	424.763	270.725	641.017	ThiF family protein
55.m00007_at	TGME49_056760	1120.73	637.609	754.074	1143.85	393.848	1672.71	1236.67	884.423	2798.51	1906.4	3657.38	pyruvate kinase PyK1 (PYKI)
20.m00365_at	TGME49_005510	11.4231	37.8477	82.0477	159.139	111.756	99.2662	138.669	160.363	853.341	626.464	422.507	nucleolar protein 5, putative
80.m02201_at	TGME49_089210	72.9624	46.7471	113.546	128.205	102.155	105.912	111.443	38.2516	187.62	191.251	370.899	prefoldin subunit protein
59.m06110_at	TGME49_070670	14.0295	17.8234	12.034	16.8745	15.4034	13.5828	12.4895	19.1055	67.0712	40.369	51.4853	hypothetical protein
57.m01741_at	TGME49_065380	19.5633	38.1415	22.4696	17.8084	13.5702	15.0771	12.3289	12.9832	39.483	31.7492	64.0826	tetratricopeptide repeat (TPR)-/ U-box domain-containing protein
25.m01846_at	TGME49_009090	46.8046	13.338	21.2561	115.26	80.5491	110.802	82.7519	48.3108	188.585	177.979	290.726	proteasome maturation factor ump1 protein
42.m00038_at	TGME49_025060	16.726	10.7479	13.0585	29.542	20.5413	29.2279	37.4359	20.0945	36.8197	30.4318	78.9613	nucleoredoxin family protein
583.m05592_at	TGME49_113960	14.8843	16.3963	13.5297	35.7449	27.8001	10.4	13.2076	23.201	75.4153	57.257	72.0286	ribosomal protein L19 protein
38.m01097_at	TGME49_018210	8.13037	13.9757	16.6311	6.15121	8.45855	9.19691	8.41455	11.5689	11.6049	9.75891	35.8544	Chromosome-associated kinesin KLP1, putative
76.m01677_at	TGME49_086720	165.72	399.426	508.114	478.7	302.601	403.253	573.98	242.944	240.252	201.533	1365.51	heat shock protein HSP28 (HSP28)
583.m05445_at	TGME49_111690	25.4917	16.5195	14.9057	31.2467	33.0813	24.0097	23.4746	16.5154	33.0611	27.4273	86.3454	UBA/TS-N domain-containing protein
41.m01268_at	TGME49_020870	24.1689	36.8997	51.1247	50.0901	42.0411	32.0356	52.0081	34.6734	163.101	147.618	147.48	hypothetical protein
80.m02318_at	TGME49_091310	166.621	62.9194	51.9102	156.976	139.946	94.5296	111.536	75.9122	321.057	304.956	429.259	V-ATPase subunit c' proteolipid, putative
645.m00313_at	TGME49_121440	109.037	78.4678	68.6684	408.179	92.9741	93.3278	97.2936	86.8218	335.906	139.692	351.469	SWI2/SNF2 ISWI-like SANT (SANT)
55.m04742_at	TGME49_058130	540.476	62.2766	406.968	180.022	157.59	132.996	160.013	58.403	391.795	272.441	606.245	Rab1 protein
59.m00079_at	TGME49_070270	19.5513	32.2999	35.825	156.241	110.927	145.441	145.17	94.77	327.255	249.585	456.884	hypothetical protein
76.m03407_at	TGME49_083470	16.8067	19.7126	12.6234	11.6022	19.3231	14.1978	14.9815	26.2582	12.1995	12.1139	57.3523	Kazal-type serine protease inhibitor domain-containing protein
55.m04618_at	TGME49_055460	17.1337	1389.83	121.482	17.4749	10.0641	18.4474	17.733	97.1057	130.304	26.6732	88.0898	EGF family domain-containing protein
46.m01660_at	TGME49_035610	93.9886	17.144	18.3296	55.3435	20.1725	16.2046	29.5854	22.9678	129.018	78.5789	93.8643	ATPase, AAA family protein
42.m03368_at	TGME49_024660	34.8463	35.7301	49.2256	96.4347	32.586	44.2397	46.2964	38.249	191.652	130.791	151.94	transcription factor s-ii (tfiis), central domain-containing protein
25.m00211_at	TGME49_009260	60.5468	18.4853	114.661	313.425	451.349	331.712	414.822	166.815	948.806	701.157	1067.53	cytochrome c oxidase subunit, putative
541.m01192_at	TGME49_105790	14.8688	14.6674	12.5862	13.2454	16.4923	13.5511	14.9392	14.4489	52.0156	42.9551	51.4552	hypothetical protein
57.m00036_at	TGME49_066750	59.141	17.4178	28.5431	211.837	245.814	191.433	324.537	209.918	638.48	824.384	681.355	transporter/permease protein, putative
145.m00594_at	TGME49_100070	91.6986	17.9416	16.4051	11.3869	12.6952	16.2353	12.8269	26.6789	11.7872	12.806	57.0442	hypothetical protein
44.m00057_at	TGME49_033830	16.2901	11.8388	15.9085	23.394	16.5375	13.0977	17.6757	21.6903	92.1341	67.6747	61.7611	hypothetical protein
55.m04649_at	TGME49_056770	199.792	463.714	648.037	683.321	553.248	478.928	515.208	781.243	1790.19	1386.52	2012.29	eukaryotic translation initiation factor 4A, isoform 3, putative
55.m08203_at	TGME49_062980	38.8003	26.4595	55.9004	101.665	88.0209	50.8286	57.9652	44.421	151.165	132.87	193.987	hypothetical protein
49.m05649_at	TGME49_039320	54.5612	46.9331	43.062	130.985	187.338	177.848	259.831	143.226	368.947	288.438	539.879	BolA family protein
583.m09169_at	TGME49_114790	282.59	150.442	135.251	257.234	355.427	265.619	283.995	212	1217.87	865.191	940.839	small nuclear ribonucleoprotein G, putative
583.m05716_at	TGME49_115920	104.533	61.3003	34.9319	65.9478	26.2085	25.3174	18.0733	37.9076	166.542	103.873	160.431	DNA-directed RNA polymerase II RPB11A (POLR2J/RPB11a)
42.m03606_at	TGME49_028130;TGME49_028140	22.3785	38.2362	26.6834	403.568	213.381	222.133	248.487	211.472	701.75	319.751	761.404	hypothetical protein
46.m01697_at	TGME49_036400	103.154	58.4217	82.3572	112.329	59.8562	71.0706	122.093	84.9457	419.494	231.029	310.629	hypothetical protein
55.m11053_at	TGME49_057030	14.0435	14.7074	13.8268	18.7841	16.462	16.4517	18.2378	16.2866	32.5017	41.0816	56.9335	hypothetical protein
55.m00209_at	TGME49_064010	31.7999	49.7093	42.9957	77.9907	54.117	44.4786	39.303	43.6699	203.854	106.995	163.223	hypothetical protein
76.m02650_at	TGME49_085280	43.076	89.9436	63.0223	91.3596	42.8511	38.1566	47.1076	37.9579	177.787	143.018	174.751	hypothetical protein
46.m01679_at	TGME49_035960	16.4401	15.6976	16.331	29.8708	27.4686	26.8738	21.7107	20.7135	111.453	68.4875	81.6161	hypothetical protein
59.m03716_at	TGME49_073990	16.0879	12.7578	10.7604	18.5437	10.7108	11.4511	9.90018	11.6212	37.8521	27.7069	45.6198	CobW/P47K family protein
49.m03251_at	TGME49_041150	70.9332	38.5339	109.445	269.232	103.068	295.99	329.682	98.4612	679.844	324.838	574.182	hypothetical protein
583.m09194_at	TGME49_111290	49.2055	38.0181	38.773	78.416	65.8948	56.456	58.0071	66.1117	173.378	117.666	222.508	protein tyrosine phosphatase family protein, ptpla protein
44.m04690_at	TGME49_029360	38.1616	114.984	359.706	302.431	216.247	204.303	238.874	162.125	388.106	507.863	757.317	transaldolase
49.m03270_at	TGME49_042020	47.9306	37.4404	42.1772	80.066	46.282	38.6384	46.3579	36.3791	82.5808	47.5539	155.679	mannosyl-oligosaccharide glucosidase
86.m00651_at	TGME49_095650	14.9856	13.2579	11.595	15.5169	12.903	14.2994	10.8296	22.4105	27.302	23.7399	48.1093	hypothetical protein
55.m05035_at	TGME49_063110	19.6711	35.3848	27.1302	25.502	25.9974	20.0854	25.9276	31.6555	94.5366	62.2165	90.0378	hypothetical protein
33.m01288_at	TGME49_014500	154.615	26.7541	106.861	240.559	134.205	114.875	126.577	58.7004	446.936	251.136	451.809	ankyrin repeat-containing protein
46.m01744_at	TGME49_037220	59.0419	23.1821	33.3237	89.3288	85.4472	49.5023	56.8326	39.6694	103.095	116.223	208.46	DNA replication licensing factor Mcm7, putative
50.m03327_at	TGME49_049720	36.7499	63.3084	415.067	2737.38	2566.3	2038.4	2743.52	815.392	6371.21	5033.51	7092.58	ATP synthase F0 subunit 9, putative
50.m00052_at	TGME49_048360	286.88	169.446	498.096	794.026	667.999	475.317	602.692	334.787	1352.76	1148.31	1813.73	hypothetical protein
541.m00142_at	TGME49_106030	20.9431	18.9829	15.5205	37.5937	24.1811	43.3407	30.5273	29.6038	22.3495	31.7121	93.067	glutathione s-transferase, n-terminal domain containing protein
76.m01624_at	TGME49_085850	16.9046	17.8324	10.8503	20.6765	29.2848	19.9896	22.7567	30.8486	161.897	136.695	76.7173	peptidyl-prolyl cis-trans isomerase, FKBP-type domain-containing protein
583.m00009_at	TGME49_111720	419.135	50.597	323.466	3721.71	2014.69	1850.31	1972.57	1018.57	3779.78	2468.71	6406.11	chaperonin protein BiP
641.m01585_at	TGME49_120560	22.2608	20.5187	16.5809	9.91915	16.4899	14.7271	15.6674	15.1742	15.6817	12.3985	58.5924	p25-alpha family protein
25.m00221_at	TGME49_007440	45.1222	15.6513	14.9244	2622.09	3045.34	2264.95	3430.14	1617.79	8205.04	7054.19	7705.17	ribosomal protein RPS4 (RPS4)
76.m01572_at	TGME49_084540	407.963	39.6264	138.384	273.435	256.348	273.627	285.204	143.696	774.12	680.65	902.129	ATP synthase F1, delta subunit protein
27.m00861_at	TGME49_011440	85.6984	61.8625	82.3902	141.035	71.947	76.604	111.66	58.2959	264.826	141.737	289.894	hypothetical protein
42.m00111_at	TGME49_028470	38.0186	26.9588	93.4763	1743.77	1433	1328.66	2086.4	750.111	4904.39	3510.69	4459.64	ribosomal protein RPL15 (RPL15)
113.m00012_at	TGME49_097500	185.977	27.9045	76.0137	376.346	712.399	802.539	760.565	186.491	1204.06	1061.41	1798.02	T-complex protein 1 eta subunit
59.m03731_at	TGME49_074190	26.9421	24.9549	30.4646	79.3583	75.0131	52.8892	53.2447	33.5347	168.067	159.306	176.984	eukaryotic initiation factor 2B epsilon subunit, putative
583.m00622_at	TGME49_110360	684.083	425.839	690.093	963.948	749.151	596.617	653.477	686.444	2811.91	1762.41	2372.77	hypothetical protein
37.m00779_at	TGME49_017860	255.732	35.2053	35.5981	12.7229	23.9184	19.6559	23.2522	31.6184	28.5099	20.8221	98.4489	hypothetical protein
20.m03679_at	TGME49_001830	668.752	68.2117	172.009	66.9743	45.5404	41.4728	54.7795	28.4118	280.573	170.737	224.691	mitochondrial ribosomal protein l37 protein
55.m00280_at	TGME49_061570	15.5521	12.7685	17.5451	3927.52	3843.07	2168.21	3524.15	2507.96	8317.81	7867.04	8375.87	ribosomal protein RPL7A (RPL7A)
80.m02237_at	TGME49_089730	65.4407	17.9469	25.4547	34.8981	21.584	28.5468	30.5012	23.8302	28.5128	27.6914	89.6726	Pep3/Vps18/deep orange family protein
49.m00061_at	TGME49_044650	35.598	12.819	12.8557	18.5947	12.9038	15.4157	10.9461	12.1135	41.958	40.7609	50.2908	eukaryotic initiation factor-5, putative
41.m02365_at	TGME49_022930	81.6483	17.3984	97.9279	177.406	113.203	90.5825	163.694	83.1747	392.475	286.284	361.33	hypothetical protein
25.m03618_at		32.854	19.0808	31.2804	68.552	48.1442	34.9549	34.937	60.3969	137.542	216.631	141.673	conserved hypothetical protein
65.m01159_at	TGME49_078240	24.3023	16.066	22.3057	11.1325	11.7739	11.099	11.6701	13.6001	18.517	22.3803	51.5752	Zn-finger in Ran binding protein and others domain-containing protein
76.m01622_at	TGME49_085830	13.3857	13.5133	13.1497	25.798	18.4863	17.8421	24.1575	15.464	43.0517	38.2009	60.5511	hypothetical protein
57.m03989_at	TGME49_067700	42.6959	33.8873	45.72	41.8193	39.2258	36.811	51.6449	33.0277	250.336	92.2683	136.078	hypothetical protein
645.m00326_at	TGME49_121640	12.5042	28.3059	15.8506	24.9593	19.2624	23.3471	17.7842	14.991	46.4069	34.89	61.02	cell division protein CDC48AP (CDC48AP)
44.m02810_at	TGME49_033720	61.8359	59.7692	74.437	113.186	117.436	117.467	131.33	248.424	475.525	432.879	397.269	DNA-directed RNA polymerase II RPBABC8 (POLR2H/RPBABC8)
583.m05394_at	TGME49_110870	34.6687	28.4042	21.5185	40.8039	29.7479	29.5365	28.2566	44.0233	99.871	87.1463	109.955	integral membrane protein, putative
49.m00030_at	TGME49_040600	752.627	126.421	139.203	772.361	1133.41	828.922	1068.61	731.16	2461.08	2111.5	2749.59	chaperonin Cpn60, mitochondrial precursor, putative
44.m02736_at	TGME49_032610	28.3226	27.5313	27.4701	47.6052	38.8675	25.5982	24.9797	43.5904	104.705	55.54	104.804	histone acetyltransferase subunit nua4 protein
76.m01691_at	TGME49_087180	10.8576	14.3558	26.0366	34.9175	31.5865	20.1202	35.5032	23.8195	152.151	152.842	92.1637	hypothetical protein
49.m05695_at	TGME49_042630	46.6574	46.1812	63.8159	147.018	146.8	165.116	194.949	187.278	1084.49	613.405	514.908	ATPase family associated with various cellular activities (AAA) subfamily protein
541.m00133_at	TGME49_105520	95.7914	604.763	2451.54	6626.62	4368.71	3085.06	4837.16	3717.21	10964	9770.09	13602.2	ribosomal protein RPS2 (RPS2)
645.m00319_at	TGME49_121500	25.5952	61.504	46.7654	75.8579	98.9784	69.6849	85.1579	61.8793	283.087	275.397	234.972	RNA recognition motif-containing protein
46.m01668_at	TGME49_035700	50.7343	48.9875	46.673	212.311	148.926	142.997	170.943	73.8774	204.515	324.531	445.585	sedoheptulose-1,7-bisphosphatase
50.m07083_at		7.16961	8.93791	8.41714	6.43081	7.8648	6.92791	7.37929	9.26178	7.29424	7.09905	33.213	hypothetical protein
38.m01087_at	TGME49_018580	22.5741	76.2019	44.9796	152.615	68.5484	27.1848	54.9939	49.4031	330.455	227.342	197.596	RNA methyltransferase, TrmH family protein
583.m05450_at	TGME49_111750	100.811	25.6287	45.4593	51.2164	41.4739	43.2011	55.2634	56.3595	203.521	141.279	162.217	mago binding protein
83.m01304_at	TGME49_095010	30.8393	57.537	68.9833	69.2542	37.6837	45.9243	41.1763	124.532	256.758	235.825	194.692	DEAD/DEAH box helicase domain-containing protein
113.m00787_at	TGME49_097530	33.7725	52.7986	113.147	163.041	98.8956	56.3457	94.9732	49.0494	473.258	391.962	337.143	DNA-directed RNA polymerase I RPA2 (POLR1B/RPA2)
46.m01665_x_at	TGME49_035670	18.5599	18.5687	19.5309	18.3627	19.5506	22.353	16.272	20.0466	30.8413	28.1896	65.3445	hypothetical protein
31.m00875_at	TGME49_013300	14.4522	36.941	22.2659	61.6452	25.3251	21.4806	37.6025	37.7748	199.977	95.7248	118.793	hypothetical protein
65.m01093_at	TGME49_076960	85.3095	122.588	47.1119	11.1238	14.6207	50.0778	55.5868	18.1045	19.5195	18.8051	153.994	tetratricopeptide repeat-containing protein
583.m05259_at	TGME49_108890	35.9469	24.341	28.5712	121.151	37.5832	35.7451	30.8307	29.5045	114.628	91.1449	117.295	transcription elongation factor SPT6 (SPT6)
72.m00903_at	TGME49_080400	19.5315	22.181	21.7047	23.6403	30.1353	20.7081	26.7575	43.9068	33.4191	21.8399	81.2212	hypothetical protein
35.m00933_at	TGME49_017020	26.0011	16.4947	21.8835	24.6166	17.9891	15.5672	17.6164	17.758	41.5174	34.897	66.2658	ATPase, AFG1 family protein
42.m00086_at	TGME49_027350	15.4648	11.9065	9.75189	10.3106	12.5526	12.8525	11.8375	14.4862	9.51749	10.3072	40.844	hypothetical protein
80.m02158_at	TGME49_088620	117.717	61.3332	121.04	174.636	182.705	149.512	187.598	170.176	296.463	218.306	539.339	Erv1 / Alr family protein
20.m03809_at	TGME49_003600	16.466	12.2378	10.2471	12.5824	17.9563	18.1494	15.9842	32.3173	56.1648	64.424	59.3998	hypothetical protein
59.m03534_at	TGME49_070780	15.0906	16.7883	39.1123	40.6059	50.4182	32.9587	56.7373	97.3393	188.658	165.248	159.267	DNA-directed RNA polymerase II RPB6 (POLR2F/RPB6)
583.m05517_at	TGME49_112990	36.2496	64.8358	76.5892	55.4488	44.9599	25.4767	38.6393	36.6392	268.471	279.62	159.357	DEAD/DEAH box ATP-dependent RNA helicase
50.m00042_at	TGME49_048340	644.605	76.5153	122.734	2280.05	1676.85	1405.24	1680.16	1157.28	4708.75	3411.92	4890.8	GTP-binding nuclear protein ran/tc4
44.m02546_at	TGME49_029470	28.9458	19.8967	40.2407	24.0793	24.1872	17.0196	19.053	15.1097	47.8838	45.3288	73.6596	hypothetical protein
42.m03603_at	TGME49_028100	18.3336	12.2729	21.3476	107.868	87.3833	47.2048	79.0125	60.4668	364.859	231.898	231.173	hypothetical protein
57.m01861_at	TGME49_067470	13721.6	4695.57	7527.06	103.638	20.991	578.212	539.876	476.519	290.176	272.203	1812.49	cold-shock DNA-binding domain-containing protein
55.m00017_at	TGME49_060630	48.1462	24.3289	63.8943	184.524	171.923	82.8711	109.937	77.7365	139.59	125.764	306.62	DnaJ family Sec63 protein
49.m03229_at	TGME49_040690	5732.52	1348.45	2730.24	538.181	473.584	504.646	526.737	385.259	2568.77	1777.98	2009.48	S-adenosyl methionine synthetase
44.m02603_at	TGME49_030510	18.155	13.2345	12.277	32.7275	23.2985	27.2437	22.7796	19.5607	48.2137	43.3981	76.5729	hypothetical protein
38.m01033_at	TGME49_018600	17.0267	20.6884	22.852	16.13	15.2269	14.3626	13.259	15.645	83.9242	51.0746	61.9861	RNA recognition motif-containing protein
641.m01538_at	TGME49_119870	839.929	525.966	766.212	1525.2	1109.38	770.316	1027.44	794.757	2546.22	1838.07	3146.24	ubiquitin-conjugating enzyme subfamily protein
113.m01590_at	TGME49_097920	10.2372	11.8592	8.5679	8.10547	9.04992	9.60711	9.80373	10.0743	45.1383	37.7601	32.4774	hypothetical protein
641.m00003_at	TGME49_120040	34.8337	20.983	64.789	136.33	96.2735	104.961	172.223	131.803	205.819	219.607	349.007	CHORD protein
50.m00035_at	TGME49_047470	37.3493	65.1214	101.548	254.749	312.177	306.618	379.159	466.709	2410.97	1047.3	1079.48	nucleolar protein, putative
52.m01538_at	TGME49_052300	9.29193	9.06741	8.44712	8.22016	8.30066	11.4824	10.9632	9.62093	7.75366	9.63363	34.3799	hypothetical protein
25.m02955_at	TGME49_009290	356.773	459.16	628.511	2433.13	1706.84	1092.92	1863.52	1785.66	4718.36	4799.94	5665.23	ribosomal protein RPS28 (RPS28)
76.m01698_at	TGME49_087270	31.7842	30.9767	24.0215	54.1444	61.2788	52.4114	64.512	41.4432	82.0937	105.76	160.369	hypothetical protein
583.m11389_at	TGME49_115670	42.6874	56.3131	49.4148	63.4734	24.3508	20.348	28.3605	28.0979	162.347	49.1653	138.275	HEAT repeat-containing protein
55.m10244_at	TGME49_060990	20.2216	21.3038	17.3647	18.7308	21.8513	21.274	23.3895	29.5768	61.1959	69.838	74.1236	hypothetical protein
42.m00008_at	TGME49_025050	781.66	94.6312	148.93	290.781	346.051	273.966	347.985	47.7633	868.741	1110.54	963.558	adenosylhomocysteinase, putative
49.m03339_at	TGME49_043340	61.319	46.9585	54.5638	65.9793	39.3066	35.3361	40.4695	52.07	125.939	108.495	168.798	atypical MEK-related kinase (incomplete catalytic triad)
583.m00005_at	TGME49_110470	104.523	195.248	350.053	715.56	691.028	351.309	564.169	211.021	787.504	1056.41	1312.62	mitochondrial cytochrome c oxidase subunit 2b, putative
42.m00065_at	TGME49_026000	32.4051	17.9664	87.7444	739.544	726.413	624.597	747.16	374.695	1597.76	1607.56	2031.18	ATP synthase, putative
41.m01326_at	TGME49_021920	14.6672	40.698	40.2772	56.9729	136.096	63.982	142.41	44.9521	227.961	159.42	205.497	NifU family domain-containing protein
38.m00013_at	TGME49_018810	16.2163	21.1787	17.578	141.508	57.6845	61.1913	77.0361	76.484	169.639	148.067	212.743	histidyl-tRNA synthetase
26.m00478_at	TGME49_010240	11.9709	7.87553	10.6105	7.4037	9.42606	9.00024	9.01883	12.7565	9.90714	13.7312	32.5871	hypothetical protein
57.m01848_at	TGME49_067350	16.7012	15.3966	15.0453	24.6885	24.9996	20.7393	18.0339	26.1098	50.6003	34.377	65.5378	LSM domain-containing protein
65.m00006_at	TGME49_076890	31.5628	393.136	157.171	165.287	92.3469	75.3022	101.431	115.998	344.066	381.055	426.085	hypothetical protein
25.m01892_at	TGME49_009820	30.0878	30.5001	24.7586	57.4478	29.0074	44.5177	46.8115	25.5827	94.32	83.1677	128.329	syntaxin protein
33.m01363_at	TGME49_015400	15.7921	11.1414	44.2421	73.5786	84.0369	77.4925	111.209	152.599	421.767	369.215	273.838	RNA recognition motif-containing protein
50.m03125_at	TGME49_046620	19.4553	52.3405	36.8898	51.5776	95.5503	27.24	27.0556	59.1779	192.003	136.379	138.053	G10 family protein
583.m05371_at	TGME49_110570	13.0418	11.3862	14.6891	16.7074	16.5091	17.2884	12.0954	15.8948	42.0121	27.2112	48.1727	hypothetical protein
641.m00182_at	TGME49_120630	25.0122	275.01	162.139	172.3	124.344	44.9256	59.1786	57.9933	175.489	252.221	421.383	phosphotransferase enzyme family protein
33.m02677_at	TGME49_015390	290.491	49.2477	598.633	339.924	160.248	124.263	227.113	853.037	739.755	527.939	1077.06	TIM10 family protein, putative
57.m01690_at	TGME49_064610	42.3076	64.1991	49.2727	76.5038	31.4934	23.3766	31.3493	19.4542	151.66	105.105	140.206	RNA recognition motif-containing protein
20.m03961_at	TGME49_006560	9.68142	10.674	14.3182	6.5212	6.21118	7.54292	7.208	9.9478	9.76496	8.03397	34.2515	EF hand domain-containing protein
59.m03543_at	TGME49_070900	25.6378	28.2049	31.6305	120.454	88.9353	67.7225	79.6246	32.1839	122.516	106.779	247.381	ATPase, AAA family protein
145.m00347_at	TGME49_100310	58.4376	41.4342	135.354	189.697	200.72	115.428	152.805	58.6301	349.454	256.827	467.509	26S proteasome regulatory subunit, S6a family AAA ATpase
65.m01140_at	TGME49_077970	30.6209	34.8697	45.023	23.7334	24.0661	19.2288	20.8827	20.2973	41.0847	44.4111	80.5554	dolichol-phosphate-mannose synthase family protein
59.m03516_at	TGME49_070380	1051.02	132.946	1251.04	4808.34	4157.06	2957.48	4373.32	2530.1	9694.53	8911.91	10116.7	ribosomal protein RPS13 (RPS13)
42.m00115_at	TGME49_024860	1490.19	182.964	393.329	110.035	38.0133	29.9324	53.6429	53.2178	403.986	264.729	330.495	exosome component 2, putative
59.m03608_at	TGME49_072160	88.8209	47.7328	30.6743	96.4169	87.8576	79.1718	75.0332	67.4371	151.462	96.7841	261.053	hypothetical protein
55.m04611_at	TGME49_055340	16.5815	19.6178	44.1154	92.0147	35.5967	18.9982	23.0663	20.3298	103.086	79.7001	94.4501	tetratricopeptide repeat-containing protein
42.m05849_at	TGME49_028360	3732.14	546.415	1295.2	1034.58	698.781	302.836	359.219	221.357	1266.08	1265.63	2292.13	peptidyl-prolyl isomerase FKBP12, putative
551.m00229_at	TGME49_107850	157.369	44.929	178.902	107.557	49.0034	103.422	129.734	65.9374	105.368	90.2365	333.029	6-phosphogluconate dehydrogenase
55.m05060_at	TGME49_063440	17.0161	16.5939	12.1322	20.1138	19.2122	16.3672	18.8098	19.9605	145.249	51.4506	57.124	hypothetical protein
80.m00093_at	TGME49_090980	52.0875	148.365	64.1287	46.0528	51.8344	17.9009	14.3559	15.9888	69.3847	63.9355	171.493	glycine C-acetyltransferase, putative
49.m00018_at	TGME49_038100	259.716	37.2407	98.0109	186.744	248.359	243.291	237.379	143.463	520.292	359.952	713.972	transmembrane protein
49.m03091_at	TGME49_038190	16.8224	8.8818	11.3737	35.4459	20.0176	16.3949	17.1174	19.996	30.9784	45.2045	58.0099	DNA-directed RNA polymerase II RPB3 (POLR2C/RPB3)
145.m00353_at	TGME49_100380	1184.11	265.067	325.179	235.569	66.5196	72.4119	138.81	91.8829	158.091	162.063	583.342	endoplasmic reticulum oxidoreductin, putative
49.m03113_at	TGME49_038880	129.963	17.0304	46.6065	89.2834	41.2543	39.3968	40.4891	56.0289	236.639	167.84	178.022	hypothetical protein
641.m01546_at	TGME49_119970	11.3912	48.0678	38.4919	9.43423	11.7477	9.96475	13.1422	11.3526	7.97949	11.8096	40.6719	subtilisin SUB10 (SUB10)
33.m02186_at	TGME49_014110	42.6724	40.0671	41.521	49.9359	40.2528	25.2474	41.7785	54.4164	47.1005	45.5924	137.075	protein yipf5, putative
57.m01790_at	TGME49_066400	9.73388	13.4654	40.6097	35.8967	16.1924	12.3375	16.4299	14.5599	110.544	38.9082	53.0681	hypothetical protein
72.m00406_at	TGME49_080750	1295.25	100.94	284.128	613.721	547.756	435.895	477.564	451.211	1398.71	943.63	1596	rudimentary enhancer, putative
641.m01490_at	TGME49_118550	848.956	150.965	276.968	50.7548	43.2749	32.4933	55.1443	20.6751	94.815	84.4945	215.71	hypothetical protein
28.m00283_at	TGME49_011860	142.339	694.975	234.469	171.544	191.331	121.721	200.31	66.464	874.605	626.706	632.204	hypothetical protein
44.m00032_at	TGME49_031350	508.88	66.4682	67.3899	63.6517	23.2265	22.3694	19.2518	24.3326	68.5068	46.5525	156.669	glucosamine-fructose-6-phosphate aminotransferase
83.m00001_at	TGME49_093610	181.893	26.5629	60.4424	78.1187	35.577	44.8693	59.3333	52.216	202	150.047	182.669	dihydroorotase
55.m04821_at	TGME49_059220	13.2082	10.5739	9.91885	16.1435	13.2139	11.9537	11.4418	13.2891	44.8669	41.6071	42.4013	DEAD/DEAH box helicase domain-containing protein
583.m05270_at	TGME49_109050	10.3096	6.0636	6.9686	24.7366	9.44945	8.47895	9.2817	7.15494	31.352	17.6998	31.6832	hypothetical protein
59.m03618_at	TGME49_072290	21.7088	17.1569	16.5172	27.5821	21.6752	26.8338	21.4692	18.3501	38.8068	34.6907	73.164	pyruvate dehydrogenase complex subunit PD-HE1Beta (PDHE1B)
46.m01763_at	TGME49_037600	30.436	36.1872	22.6307	291.514	81.3778	104.312	132.12	59.1696	110.084	50.9247	263.371	Armadillo/beta-catenin family repeat-containing protein
46.m01621_at	TGME49_034640	126.761	51.8575	81.915	144.857	51.9839	60.9132	59.0938	44.1006	160.772	105.573	206.014	hypothetical protein
25.m01856_at	TGME49_009220	99.091	41.9336	31.7361	84.6823	19.209	29.9246	24.9947	22.9802	109.406	84.0491	109.217	hypothetical protein
59.m03440_at	TGME49_069240	88.7537	18.8288	16.5395	12.9024	19.9617	15.2421	27.6837	9.63762	25.3714	23.1112	61.1416	actin-like family protein
41.m00002_at	TGME49_021260	78.8592	34.4036	48.0012	108.599	148.985	123.49	143.122	61.9556	448.038	324.147	370.765	Class-II DAHP synthetase family protein
83.m01269_at	TGME49_094440	15.0744	12.6503	14.2925	30.2047	14.6795	14.6879	19.8749	18.3355	85.0423	50.2618	51.6481	NOL1/NOP2/sun family protein
33.m01359_at	TGME49_015350	391.794	355.306	282.401	219.057	158.5	241.076	286.342	213.431	504.152	407.824	848.457	hypothetical protein
583.m09213_at	TGME49_113430	24.682	12.348	33.69	106.898	57.0774	54.5204	66.8733	34.2435	158.779	122.481	171.615	hypothetical protein
59.m03495_at	TGME49_070060	27.8609	24.5566	30.2103	44.0225	33.1499	28.5041	36.5921	38.451	50.6708	55.6413	109.594	hypothetical protein
49.m05682_at	TGME49_040850	16.6553	15.7057	14.4562	36.8999	20.7658	19.0333	20.7805	21.899	72.8473	98.717	67.849	WD domain, G-beta repeat-containing protein
46.m01727_at	TGME49_037010	13.4404	101.962	52.6107	48.8665	27.4773	25.8699	32.3103	21.9256	104.186	109.71	128.357	hypothetical protein
55.m10328_at	TGME49_058850	16.9233	17.7903	33.4531	36.4294	28.5766	20.2321	24.9302	32.6083	69.0287	56.6415	87.6869	hypothetical protein
59.m00004_at	TGME49_069110	6248.24	2094.45	3606.03	9.57869	10.9928	11.3188	12.7724	18.4431	12.2214	10.2504	43.9722	ornithine aminotransferase, mitochondrial precursor, putative
74.m00438_at	TGME49_081620	287.694	100.745	148.654	34.808	21.0727	26.7123	30.153	22.9782	48.505	52.1348	129.234	aldo/keto reductase family oxidoreductase
55.m04912_at	TGME49_061000	124.293	53.4895	66.1229	123.266	101.291	79.4107	93.5589	39.2395	196.703	155.274	286.809	MutS domain V domain-containing protein
33.m01296_at	TGME49_014600	27.0747	46.2661	46.7302	93.5987	59.0907	38.6859	41.3349	40.4142	148.685	129.098	150.671	hypothetical protein
20.m05984_at	TGME49_003730	31.2965	15.5413	37.9227	219.96	102.535	111.034	134.273	75.5691	360.767	287.841	347.437	hypothetical protein
27.m00859_at	TGME49_011420	19.5484	21.8036	23.4884	121.985	106.644	42.2675	80.8994	27.0435	101.857	188.087	190.655	RNA recognition motif-containing protein
20.m03697_at	TGME49_002140	126.014	61.8315	63.2195	17.7639	16.6864	42.4352	30.3579	19.6037	19.9416	16.7255	106.771	enoyl-CoA hydratase/isomerase family protein
583.m05355_at	TGME49_110410	47.8185	44.6815	56.5616	76.1162	33.2059	39.1129	40.8947	45.6417	285.008	206.649	160.161	WD domain, G-beta repeat-containing protein
42.m03462_at	TGME49_025920	112.888	432.599	223.929	48.6599	37.3484	38.5423	44.5431	27.069	23.5493	37.1529	137.197	hypothetical protein
50.m03399_at	TGME49_051550	3141.01	4125.5	2740.33	336.162	237.741	146.818	212.354	378.501	777.722	472.048	1392.33	acyl-coa-binding protein
20.m03861_at	TGME49_004380	132.849	18.6038	25.4207	82.9371	23.1881	28.178	38.6951	23.7423	33.7285	41.2299	104.69	hypothetical protein
583.m05741_at	TGME49_116300	611.932	127.273	234.801	192.439	106.407	133.215	166.706	115.706	516.697	247.898	542.333	ATP-dependent DNA helicase, RecQ family protein
55.m04885_at	TGME49_060450	55.3723	17.1754	51.9936	82.4509	19.4329	21.3555	24.7521	16.8618	77.3842	53.2556	101.948	DEAD/DEAH box helicase domain-containing protein
20.m03879_at	TGME49_004870	19.2252	20.0494	17.656	14.2984	12.5417	16.2562	16.0078	16.0199	16.0242	14.3643	50.5753	hypothetical protein
38.m01078_at	TGME49_018920	490.453	79.2121	352.15	529.264	359.091	498.325	544.999	315.407	828.615	545.142	1370.88	proteasome subunit beta type, putative
65.m01117_at	TGME49_077540	14.8693	7.46853	8.79102	13.8766	11.019	8.39971	10.6652	12.2798	18.0578	13.6171	34.868	hypothetical protein
20.m03792_at	TGME49_003370	49.7059	77.5187	147.018	165.051	160.472	89.7138	115.045	174.43	790.319	551.857	447.928	hypothetical protein
80.m02195_at	TGME49_089120	12.6041	10.2176	9.56919	36.8465	11.7996	10.719	10.3356	12.1515	16.5764	22.0708	36.4419	hypothetical protein
59.m03360_x_at	TGME49_068010	374.974	38.8995	50.8715	95.9775	36.6897	50.7021	72.1257	30.0535	97.825	49.8486	168.377	hypothetical protein;protein kinase, PfEST homolog
20.m03869_at	TGME49_004480	30.3577	10.7786	11.1028	23.4797	10.0224	8.9689	9.80529	10.7235	19.6462	19.3711	39.3623	thioredoxin domain-containing protein
50.m03280_at	TGME49_049170	35.1417	22.5841	25.2679	23.6395	18.7882	18.8784	16.139	19.1988	36.3547	26.8998	69.4467	Ras family protein
38.m00020_at	TGME49_019770	21.3112	29.1359	37.4624	67.2234	23.0531	24.903	22.359	32.0636	124.925	78.0156	97.6294	30S ribosomal protein S12, putative
65.m01105_at	TGME49_077220	23.4733	29.8839	31.9895	62.8254	41.7204	48.3192	45.5004	22.1515	69.0148	67.5473	131.52	hypothetical protein
52.m01611_at	TGME49_053780	502.49	54.312	82.5228	54.5784	38.7452	68.3243	86.3498	31.9092	180.072	179.394	248.682	GTP cyclohydrolase I, putative
65.m00028_at	TGME49_077500	70.1193	28.9512	54.8122	138.544	63.9884	64.041	74.5944	28.7328	68.5717	82.953	211.849	26S proteasome regulatory subunit 7, putative
49.m03346_at	TGME49_043440	20.1313	10.8708	12.4528	28.7151	12.0457	9.4017	8.73039	6.40827	63.2959	26.2781	40.2643	histone lysine acetyltransferase GCN5-B (GCN5B)
50.m03186_at	TGME49_047630	15.758	37.9599	71.8821	102.83	36.0938	29.0244	55.8916	87.5087	196.163	144.177	183.91	membrane protein, putative
583.m00676_at	TGME49_113010	39.2559	684.145	588.244	720.071	716.806	539.135	592.754	395.263	1952.16	1279.49	1842.63	DEAD (Asp-Glu-Ala-Asp) box polypeptide DDX6 (DDX6)
50.m05612_at	TGME49_046200	16.9969	13.0794	11.4416	13.4444	21.2395	24.9366	22.078	31.3072	35.1783	23.0929	62.6289	zinc finger (CCCH type) motif-containing protein
641.m01537_at	TGME49_119860	12.8373	18.8068	12.1259	78.0663	46.5761	45.7379	49.7569	31.544	67.6283	45.4279	136.296	DNA polymerase family B protein
31.m00896_at	TGME49_013910	61.7892	62.7767	97.7353	134.929	33.064	33.1658	41.4598	38.5992	101.965	53.7014	158.871	hypothetical protein
44.m00056_at	TGME49_033890	107.881	49.4581	80.6883	68.5655	58.5551	35.5013	43.4555	58.434	237.585	142.531	194.81	hypothetical protein
27.m00826_at	TGME49_010800	123.157	205.83	228.402	197.301	175.293	139.829	253.917	69.0422	527.799	322.062	577.593	activator of hsp90 atpase, n-terminal protein
33.m01286_at	TGME49_014480	14.6129	15.0902	11.9337	26.0016	16.9428	13.1834	14.8295	11.949	22.0497	35.1577	48.6176	replication factor a protein 3 protein
583.m09218_at	TGME49_113770	13.2084	12.887	14.7833	20.1088	15.1089	13.5481	15.7881	21.544	38.1487	25.854	47.2188	hypothetical protein
145.m00342_at	TGME49_100230	399.184	54.1665	54.0047	25.1827	27.0711	31.928	20.884	36.8259	120.652	97.2115	147.721	nuclease, putative
50.m00088_at	TGME49_051390	129.263	20.8731	51.3758	34.2584	23.2927	27.6334	27.6458	28.6984	47.395	63.9497	93.2338	rieske [2fe-2s] domain-containing protein
44.m02751_at	TGME49_032800	225.563	33.1857	65.7021	94.155	38.1025	28.3381	43.0472	22.2012	171.882	135.369	172.862	hypothetical protein
49.m03291_at	TGME49_042460	28.2727	25.1567	22.2335	52.9645	17.094	20.7133	16.0193	25.7423	75.7694	70.5492	76.1552	mitochondrial carrier superfamily protein
55.m04605_at	TGME49_055250	52.388	82.3118	86.9916	136.544	109.045	132.144	160.468	74.0426	418.839	364.172	363.462	tRNA (cytosine(34)-C(5))-methyltransferase, putative
57.m03106_at	TGME49_067080	129.805	19.4334	109.139	89.4278	74.2098	53.5095	67.4672	25.2905	118.134	84.8401	220.767	26S protease regulatory subunit 4, putative
42.m00089_at	TGME49_027060	30.5043	22.0495	29.329	41.1315	18.0986	33.3119	29.8214	19.3118	83.4858	69.5198	92.0844	hypothetical protein
57.m01813_at	TGME49_066800	36.1886	31.7076	43.6652	56.4401	28.8097	35.9843	29.958	35.7418	102.199	100.817	118.915	integral membrane protein, putative
641.m02542_at	TGME49_118610	10.8318	12.0656	8.31455	9.2976	11.8377	9.21956	8.53154	19.6865	57.584	29.7088	31.061	AP2 domain transcription factor AP2IV-3 (AP2IV3)
20.m03672_at	TGME49_001750	37.1166	15.4317	15.5016	11.2161	12.9155	10.9078	14.6088	12.3251	13.5526	19.0539	43.8676	Tctex-1 family protein
50.m03097_at	TGME49_046060	11.9244	9.11445	12.4573	17.8293	12.1461	13.1907	12.3423	15.7745	63.1809	36.5863	41.8939	polymerase (RNA) mitochondrial (DNA directed) POLRMT (POLRMT)
55.m04816_at	TGME49_059160	18.5343	10.0827	9.46362	15.8769	8.50722	10.584	10.1956	10.2262	30.5655	20.3481	32.7695	hypothetical protein
31.m00905_at	TGME49_013870	57.8576	39.3792	46.7297	78.7466	37.7296	32.0297	36.408	20.3959	95.0747	55.923	131.601	UBA/TS-N domain-containing protein
33.m01285_at	TGME49_014460;TGME49_014470	27.5814	22.9118	29.7261	79.9557	21.0923	21.1471	18.2279	23.2146	80.9134	48.2517	83.1166	Ulp1 protease family, C-terminal catalytic domain-containing protein
59.m03621_at	TGME49_072350	48.1709	31.7256	32.1951	52.6931	42.5427	30.4704	36.4064	40.6847	93.6103	103.099	124.956	mRNA export protein
50.m05668_at		609.808	180.952	408.57	363.872	244.349	202.008	229.333	100.238	597.238	433.467	883.669	hypothetical protein
49.m00010_at	TGME49_038070	43.7367	52.6561	168	71.5723	120.377	55.0705	76.9484	61.8884	137.091	201.631	233.428	glutaredoxin domain-containing protein
59.m03359_at	TGME49_068000	14.3106	17.1523	14.3989	20.956	14.4298	15.9943	17.3842	14.4663	13.5049	15.4823	48.3173	hypothetical protein
37.m00766_at	TGME49_017690	25.3711	38.2666	23.3514	57.6575	54.6986	57.4816	59.1244	25.736	65.4137	62.1881	169.834	hypothetical protein
44.m02680_at	TGME49_031870	241.98	119.184	154.026	56.7227	25.07	34.1413	44.3323	36.0812	68.8963	64.4188	182.576	tetratricopeptide repeat-containing protein
50.m03410_at	TGME49_051730	15.7064	20.5954	16.3877	35.226	24.5716	25.4122	34.3179	19.2977	47.7373	45.6012	77.2806	hypothetical protein
583.m05562_at	TGME49_113560	66.3329	59.9351	79.2038	103.983	147.14	86.0058	117.68	131.767	620.182	457.91	331.721	60S ribosomal protein L7a, putative
49.m03281_at	TGME49_042290	185.048	27.2328	292.858	511.769	470.499	384.056	437.266	370.635	886.255	528.204	1253.48	proteasome subunit alpha1, putative
59.m00091_at	TGME49_069190	22.3509	24.4647	30.7602	312.917	200.862	234.782	323.962	35.54	383.255	303.035	671.972	glyceraldehyde-3-phosphate dehydrogenase GAPDH2 (GAPDH2)
59.m03524_at	TGME49_070620	29.5338	22.1352	51.8459	79.9955	41.4798	27.8044	47.312	50.7859	297.437	157.477	135.275	DEAD/DEAH box helicase domain-containing protein
46.m03685_at	TGME49_036000	204.095	68.4995	88.4355	52.1751	36.3017	19.9709	27.7875	22.4614	94.5956	78.7268	139.296	ferredoxin, putative
33.m01358_at	TGME49_015340	26.7412	160.625	71.1784	21.3512	23.6959	51.0689	62.9255	38.1235	15.3377	14.6252	136.146	AP2 domain transcription factor AP2X-10 (AP2X10)
49.m03336_at	TGME49_043290	148.698	71.9315	67.1245	104.247	56.5647	53.651	64.9248	63.0436	104.985	85.5258	213.766	hypothetical protein
65.m01158_at	TGME49_078230	32.0756	12.7359	23.4459	24.7959	16.8154	22.1774	23.2879	30.0516	44.7717	35.3967	72.7794	prenyltransferase and squalene oxidase repeat-containing protein
59.m03588_at	TGME49_071760	8.87059	7.23845	6.34473	22.6203	10.4354	8.89611	8.72054	9.09275	21.7663	15.3782	30.3117	seryl-tRNA synthetase (SerRS2)
55.m04772_at	TGME49_058610	58.7226	36.0406	200.415	190.059	153.925	129.843	135.879	50.2539	435.229	360.955	473.012	hypothetical protein
35.m00919_at	TGME49_016850	20.0733	20.0167	15.4544	34.4408	24.8497	21.0271	26.1021	23.5852	56.057	58.6858	71.2274	hypothetical protein
52.m01562_at	TGME49_053070	21.4054	22.8113	16.1682	33.6962	26.7411	20.9794	25.7291	26.3255	58.717	46.5355	79.6914	hydrolase, TatD family protein
541.m02511_at	TGME49_106610	12.6619	16.0389	14.0183	37.5011	18.0554	28.6207	29.442	59.4644	135.654	100.08	87.9908	3' exoribonuclease family, domain 1 domain-containing protein
583.m05345_at	TGME49_110300	12.1591	10.5311	9.31543	16.0902	19.8755	12.0829	12.9661	23.6482	36.3387	39.8119	41.7771	hypothetical protein
25.m00200_at	TGME49_009430	92.7728	19.612	179.22	223.668	489.968	178.703	272.636	360.49	1188.04	883.969	696.633	40S ribosomal protein S4, putative
33.m01334_at	TGME49_015040	167.922	53.0798	60.4313	266.853	91.1467	121.114	139.706	61.8768	250.06	121.122	362.405	HEAT repeat-containing protein
80.m05394_at	TGME49_088540	503.207	480.76	420.165	274.503	230.786	259.208	224.722	166.136	623.989	401.59	974.663	nucleoside transporter protein
76.m01557_at	TGME49_083830	15.5315	22.3553	17.028	19.0223	30.298	18.7675	22.498	21.1243	66.5369	44.7803	61.934	type I inorganic pyrophosphatase PPase
55.m05040_at	TGME49_063150	83.5202	48.2777	77.2363	66.9056	41.7876	40.033	37.3632	72.2659	259.647	155.31	185.832	tetratricopeptide repeat-containing protein
25.m03615_at	TGME49_007890	143.5	57.4635	41.9089	23.9427	15.0947	133.192	137.222	41.9349	17.0205	13.0781	153.055	hypothetical protein
50.m00021_at	TGME49_051880	25.9036	18.9373	22.7862	235.709	292.988	204.175	225.113	233.196	446.128	579.263	675.612	tRNA synthetases class I family protein
59.m07738_at	TGME49_071040	21.9757	22.3717	14.0634	9.50477	10.8382	11.4589	9.48967	14.9972	10.261	13.4292	40.1668	hypothetical protein
64.m00333_at	TGME49_075750	43.3582	23.8357	96.2777	448.222	499.244	308.691	397.182	381.768	1385.65	901.561	1097.84	small nuclear ribonucleoprotein E, putative
83.m00002_at	TGME49_093590	21.1184	15.4063	15.8984	254.458	266.073	233.726	324.379	107.959	249.927	170.904	650.348	3-oxoacyl-acyl-carrier protein synthase I/II, putative
20.m03971_at	TGME49_006630	26.0173	65.0287	49.5688	68.2725	31.7837	39.4631	25.4485	19.9122	35.9472	42.9111	110.006	hypothetical protein
74.m00985_at		130.126	22.4694	16.018	8.7666	16.5186	19.6267	14.4786	26.7517	14.0801	15.4439	56.152	hypothetical protein
129.m00405_at	TGME49_099180	18.0475	15.7128	15.7095	22.405	19.2027	15.3949	19.0506	14.0277	34.3277	26.0163	58.128	prenylated protein, putative
42.m00045_at	TGME49_025710	10.2127	11.2169	9.43743	13.2087	13.0388	13.3778	11.4476	14.9316	35.7555	30.4051	36.8058	mitochondrial import inner membrane translocase subunit TIM protein
33.m02208_at	TGME49_014200	23.1989	15.532	16.5587	46.3687	40.446	36.3384	60.8741	26.9134	306.012	166.489	118.653	WD domain, G-beta repeat-containing protein
55.m00106_at	TGME49_058930	15.1414	45.9364	28.9374	120.352	52.5733	117.208	132	139.686	167.118	232.104	337.075	peptidylprolyl isomerase
50.m03381_at	TGME49_050890	13.2999	9.53663	19.0186	24.5417	15.0319	16.555	14.1923	11.8394	65.4689	52.4263	50.3115	3'-5' exonuclease domain-containing protein
583.m05393_at	TGME49_110860	37.4029	30.2063	23.5324	34.5764	31.9836	30.4117	24.5464	25.0045	75.9926	74.9658	91.4644	U5 snRNP-specific protein
39.m00354_at	TGME49_020330	31.5248	17.3709	20.3625	20.4344	27.8435	35.6513	23.2531	20.8377	40.3367	50.8844	77.4478	hypothetical protein
583.m05596_at	TGME49_114040	50.4093	31.0096	43.6846	34.5201	28.5226	23.884	24.3304	26.4522	58.3874	60.2565	92.7554	cytochrome c1 heme lyase, putative;hypothetical protein
49.m03357_at	TGME49_043580	874.199	2365.73	2021.65	202.284	320.43	181.702	310.78	393.368	1457.98	1241.36	1329.4	Hit family protein involved in cell-cycle regulation, putative
55.m05030_at	TGME49_063060	90.2585	36.8486	165.006	408.72	239.549	174.255	164.657	116.711	265.575	292.575	525.085	Proteasome/cyclosome repeat-containing protein
583.m05674_at	TGME49_115350	1280.77	151.587	321.206	8.3798	14.3275	10.2193	11.0393	17.2912	9.08116	10.8626	45.7625	SNF7 family protein
41.m00028_at	TGME49_023130	36.1342	75.5436	87.8062	184.756	105.743	157.617	209.678	68.2908	494.82	464.266	393.867	hypothetical protein
86.m00357_at	TGME49_095310	194.274	60.4592	48.4293	264.015	156.74	141.172	216.447	165.39	271.528	180.773	489.141	tubulin binding cofactor A protein
52.m00004_at	TGME49_054580	334.928	42.8294	49.8971	101.236	49.8135	53.9435	69.459	62.803	62.4181	78.0334	195.37	UDP-galactose transporter family protein
86.m00361_at	TGME49_095340	248.07	521.374	490.826	437.437	366.971	235.917	284.815	142.255	971.47	633.468	1109.78	UV excision repair protein Rad23 protein
76.m00016_at	TGME49_086420	82.3575	93.0151	209.435	8629.78	7843.55	6135.24	7319.14	3248.94	18507.6	14642.2	19653.4	elongation factor 1-alpha (EF-1-ALPHA), putative
541.m01245_at	TGME49_106560	162.47	32.0367	152.086	132.963	46.8	75.5595	71.9818	44.7333	258.752	138.902	289.456	hypothetical protein
541.m01225_at	TGME49_106290	11.0543	18.432	46.8202	89.4578	61.8131	54.8835	79.4259	45.9469	215.908	146.043	188.101	DNA-directed RNA polymerase III RPC1 (POLR3A/RPC1)
44.m02654_at	TGME49_031240	76.5099	17.7918	21.0364	52.6213	31.7925	37.1204	30.6306	21.5921	90.5795	37.6253	99.805	chromatin assembly factor 1 subunit, putative
55.m04882_at	TGME49_060410	24.9673	13.2299	13.7705	29.1983	15.4015	13.6042	13.2226	10.1248	26.006	15.6962	43.6249	hypothetical protein
55.m00211_at	TGME49_064060	208.692	303.977	241.788	223.798	149.165	101.321	142.535	189.268	531.418	434.404	606.806	PCI domain-containing protein
541.m01163_at	TGME49_105240	41.7818	16.0598	59.4324	58.2501	27.5041	19.8424	29.4406	22.3645	150.717	76.3273	107.129	XPA binding protein 2 family protein
86.m00001_at	TGME49_095350	76.0675	94.0768	58.9976	4194.12	3317.06	1533.35	3099.55	2231.15	6510.28	5123.18	7825.49	nucleoside diphosphate kinase, putative
41.m00017_at	TGME49_021700	207.636	13.2825	16.1277	55.3227	11.5559	12.8207	11.4444	11.7874	36.7552	23.275	44.596	hypothetical protein
55.m05079_at	TGME49_063680	16.1059	24.9501	20.443	34.6526	37.4607	33.0147	38.5939	29.4841	124.814	124.72	96.8853	hypothetical protein
583.m11411_at	TGME49_111440	28.9759	17.4201	22.4504	63.1764	30.2669	74.1911	118.325	181.604	238.81	397.858	199.884	SAG-related sequence SRS50 (SRS50)
59.m03510_at	TGME49_070310	40.5705	93.6479	308.195	188.331	222.461	145.732	203.705	218.171	735.056	500.192	580.609	hypothetical protein
46.m01590_at	TGME49_034190	178.856	41.5634	76.8862	174.285	263.888	184.783	260.918	72.7252	350.906	214.825	542.547	serine hydroxymethyltransferase 2, putative
76.m02653_at	TGME49_086510	167.827	41.9235	42.384	50.6664	43.6244	38.9485	27.0852	39.497	84.3942	108.558	130.504	hypothetical protein
65.m01154_at	TGME49_078160	64.5575	13.2165	22.317	47.4788	20.9922	28.4601	72.8944	16.1463	47.6677	37.711	83.4387	vesicle transport v-snare protein
31.m01825_at	TGME49_012760	10.4254	11.1802	17.8199	25.4926	15.0571	17.9813	24.3801	39.3756	40.7852	47.9022	60.606	hypothetical protein
83.m01228_at	TGME49_093630	92.7713	48.2428	80.4431	320.554	116.275	123.184	126.22	101.547	298.145	287.119	338.407	hypothetical protein
28.m00550_at	TGME49_012180	36.578	8.60516	11.0833	7.18037	7.05798	8.15143	8.86053	9.28885	8.44671	8.22158	30.2823	hypothetical protein
42.m03543_at	TGME49_026980	371.801	288.44	375.269	382.879	320.918	326.421	363.225	292.21	1094.88	856.304	1037.59	hypothetical protein
583.m05501_at	TGME49_112610;TGME49_112620	31.2481	12.4678	18.3828	45.728	32.5448	28.5834	46.7965	34.4785	166.96	131.932	99.1649	DUF803 domain-containing protein;hypothetical protein
42.m00098_at	TGME49_028210	1930.26	432.296	701.977	430.619	502.084	379.843	365.055	231.386	941.956	465.985	1411.93	26S proteasome regulatory subunit
641.m02564_at	TGME49_120750	62.075	24.2477	23.428	52.3221	30.4397	38.346	37.3792	38.6338	65.2063	58.3325	115.453	hypothetical protein
46.m00002_at	TGME49_036040	2246.06	1178.31	4749.13	1956.86	1379.27	1849.31	2796.5	886.421	5605.07	4499.06	6151.27	fructose-1,6-bisphosphate aldolase
583.m00647_at	TGME49_112530	880.365	278.748	361.692	292.664	127.342	178.595	180.401	197.892	932.99	552.453	808.883	splicing factor, CC1 family protein
33.m01367_at	TGME49_015460	343.875	230.215	1105.71	4736.94	4507.03	2323.67	3468.14	3450.95	10520.6	8734.76	9938.01	ribosomal protein RPS24 (RPS24)
641.m00009_at	TGME49_118580	317.271	330.329	270.053	257.314	104.101	269.964	303.558	261.355	481.805	435.546	793.257	glucosephosphate-mutase GPM2 (GPM2)
44.m02709_at	TGME49_032190	11.1871	12.473	10.0931	34.7773	19.9697	23.6516	15.4939	13.9108	44.4394	29.2477	52.7122	Sec7 domain-containing protein
145.m00327_at	TGME49_100000	1959.82	275.39	1625.8	6445.3	4661.32	2888.71	4584.43	2891.74	9751.89	8223.38	10565.8	ribosomal protein RPL18 (RPL18)
55.m05113_at	TGME49_064190	56.3003	71.2169	75.3855	191.469	49.0215	51.3909	42.0147	48.1341	169.929	203.211	189.574	hypothetical protein
52.m01630_at	TGME49_054060	18.1613	15.1944	12.8381	13.473	15.1866	19.157	22.4063	13.534	38.2097	31.7873	46.4596	SAG-related sequence SRS14A (SRS14A)
49.m00065_at	TGME49_042610	32.0807	24.6257	33.5632	54.2563	24.7019	22.8959	37.69	42.1932	118.771	168.038	107.377	WD domain, G-beta repeat-containing protein
55.m00240_at	TGME49_062640	240.182	17.0261	103.593	1189.34	912.587	669.389	926.687	823.13	2071.86	1770.65	2406.39	Cg8 family protein
49.m00042_at	TGME49_042850	325.681	37.8812	39.793	129.716	36.1496	37.8028	37.2456	36.4234	85.9167	47.8172	126.041	hypothetical protein
541.m02067_at	TGME49_106650	37.4926	660.348	729.925	581.565	617.979	685.512	709.997	529.104	1805.84	1460.48	1983.55	hypothetical protein
50.m03292_at	TGME49_049320	15.5523	25.2114	36.4382	64.6592	51.2878	26.3136	42.6015	26.5874	115.845	90.6065	110.64	flavodoxin domain-containing protein
583.m00596_at	TGME49_110000	21.1221	30.4843	40.3227	174.351	126.493	67.5761	76.2251	82.8751	125.906	90.5054	236.404	membrane protein, putative
55.m08207_at	TGME49_059950	11.8407	18.1411	20.7867	113.039	40.3316	17.2704	25.1045	14.4145	33.5998	30.3113	65.9858	carbonate dehydratase, eukaryotic-type domain-containing protein
52.m00027_at	TGME49_054520	245.349	39.6731	40.3091	175.396	169.438	100.268	129.535	53.4064	214.337	242.895	380.187	mediator complex subunit MED11 (MED11)
59.m03651_at	TGME49_072740	93.8101	45.4589	72.7091	137.476	92.1565	75.5818	101.909	92.6764	390.8	337.025	276.583	DNA-directed RNA polymerase III RPC2 (POLR3B/RPC2)
57.m01829_at	TGME49_066990	708.275	237.117	391.815	895.924	511.01	408.394	465.077	218.741	1071.08	511.055	1452.55	beta-COP
69.m00138_at	TGME49_079370	78.1449	37.5873	82.3516	118.317	52.8022	66.6798	70.0259	44.0059	107.268	83.2838	223.521	SNARE associated Golgi protein
129.m00260_at	TGME49_099200	380.596	66.7268	181.207	220.293	178.716	228.727	270.117	222.121	282.315	296.805	642.941	Bet3 transport protein, putative
46.m01700_at	TGME49_036550	83.5209	279.899	722.918	1231.54	1105.71	743.361	1053.75	663.442	1760.17	1373.67	2149.47	hypothetical protein
33.m01313_at	TGME49_014850	9.75043	12.1529	13.3449	13.2835	13.9238	13.1594	12.5438	12.7371	37.3883	24.0921	38.5578	1-deoxy-D-xylulose 5-phosphate reductoisomerase, putative
59.m03705_at	TGME49_073840	28.4379	42.9383	54.9249	79.9413	67.441	77.0114	97.3185	34.2857	375.661	238.114	193.277	brix domain-containing protein
55.m04622_at	TGME49_055510	47.3771	26.4501	29.5528	70.6547	46.9688	36.822	34.0634	30.0489	70.2813	60.4707	118.611	ankyrin repeat-containing protein
20.m03684_at	TGME49_001880	403.56	67.8626	363.261	1187.77	1110.01	628.41	837.704	704.116	1851.78	1621.34	1996.64	hypothetical protein
49.m07244_at	TGME49_042350	15.4229	37.1836	16.8929	12.0842	9.17809	12.3272	16.543	15.3617	13.7951	16.4839	43.7696	tetratricopeptide repeat-containing protein
52.m02681_at	TGME49_052630	119.574	78.4849	121.602	226.852	223.032	324.468	352.042	565.658	512.53	534.178	850.79	hypothetical protein
55.m04676_at	TGME49_057110	26.1005	20.6251	17.2917	56.4815	52.1827	32.2642	30.029	44.8408	152.857	88.4014	108.184	hypothetical protein
113.m00793_at	TGME49_097740	46.4786	42.9576	48.643	33.141	33.7355	23.7796	58.9139	23.0588	100.641	93.2703	110.223	hypothetical protein
50.m00016_at	TGME49_049180	34.7967	19.6817	24.4572	361.328	458.874	150.927	241.078	71.5993	150.186	165.773	449.769	bifunctional dihydrofolate reductase-thymidylate synthase
113.m00769_at	TGME49_097240	26.1228	27.5964	19.6419	71.02	95.7006	136.867	130.111	43.3757	151.905	114.071	214.558	transporter, major facilitator family protein
33.m01340_x_at	TGME49_015100	18.7094	17.9204	17.6895	28.1692	38.8834	26.4613	33.7288	14.1264	123.509	67.7921	72.6294	hypothetical protein
76.m01678_at	TGME49_086730	122.892	50.067	58.5386	196.017	232.047	183.168	272.857	180.736	536.682	400.033	528.87	SRP19 protein
76.m01646_at	TGME49_086220	19.2087	26.4583	16.0271	22.1681	18.2484	25.8745	28.8868	16.7095	43.7586	36.628	70.8498	GDP-L-fucose synthetase
50.m03134_at	TGME49_046750	525.258	246.822	145.051	56.6597	33.5667	42.539	38.7935	32.7273	64.6955	81.8487	168.515	hypothetical protein
83.m02721_at	TGME49_094310	36.8761	18.9286	23.6652	49.1768	37.6169	49.2495	59.8283	39.6106	127.483	118.163	115.806	hypothetical protein
49.m00060_at	TGME49_044560	38.1774	64.528	447.946	1654.54	1414.42	1136.96	1291.92	360.35	1161.98	881.419	3261.38	heat shock protein 90, putative
74.m00445_at	TGME49_081920	20.2049	18.8341	24.8528	44.9477	28.4736	32.892	27.0127	24.6282	87.7379	43.2114	84.5937	V-type ATPase, D subunit protein
80.m03988_at	TGME49_088570	19.3649	74.196	88.8274	113.325	96.48	100.176	117.515	40.1734	221.532	185.881	261.134	hypothetical protein
41.m00027_at	TGME49_023140	47.7538	336.717	191.994	419.425	628.362	487.766	553.49	240.021	958.005	971.806	1344.66	tRNA binding domain-containing protein
20.m03853_at	TGME49_004280	65.9822	37.491	38.5401	179.445	36.6353	37.3063	40.1182	31.9687	52.2223	72.8709	112.602	cell-cycle-associated protein kinase DYRK, putative
50.m00012_at	TGME49_045680	16.1862	27.25	454.688	2452.11	2034.34	1143.72	2012.57	2259.44	6999.62	5821.34	5756.95	ribosomal protein RPL21 (RPL21)
27.m00845_at	TGME49_011240;TGME49_011250	332.451	101.943	154.018	231.382	182.36	156.338	210.807	134.65	791.84	387.08	581.66	peptidyl-tRNA hydrolase, putative;hypothetical protein
583.m05571_at	TGME49_113670	110.013	36.1487	59.9046	114.327	39.4905	39.594	46.5248	29.4883	89.1989	65.112	153.581	adaptin n terminal region domain-containing protein
76.m00005_at	TGME49_087210	387.05	51.7018	234.27	962.024	864.16	736.993	766.799	401.591	1283.69	793.27	2022.08	proteasome subunit alpha2, protease of the acylase family and NTN hydrolase fold, putative
583.m05551_at		16.765	15.8307	92.8724	344.472	138.35	145.541	308.902	1161.45	664.832	522.542	473.315	hypothetical protein
55.m04644_at	TGME49_056070	45.6966	20.5807	21.593	36.4525	26.0535	22.944	24.3282	13.5945	35.9668	33.1897	77.6699	CMGC kinase
49.m03117_at	TGME49_038940	24.4423	13.5826	13.8144	13.0236	11.4284	13.1879	13.8253	12.494	21.348	18.0968	39.474	GDP mannose 4,6-dehydratase, putative
25.m02935_at	TGME49_009010	85.455	101.854	86.9602	64.9594	40.829	31.4603	35.6591	32.7835	152.124	179.04	173.454	elongation factor TS protein
55.m04754_at	TGME49_058380	26.3429	9.91557	10.7901	16.3926	14.8374	12.2846	12.1044	16.1695	33.3343	25.8504	40.2876	elongation factor p (ef-p) kow family domain-containing protein
59.m03444_at	TGME49_069290	16.7833	25.9245	52.0799	102.674	51.4137	67.9048	64.2488	55.0105	141.474	125.326	180.799	hypothetical protein
49.m03322_at	TGME49_043000	18.1368	12.7217	9.90609	8.31541	8.64991	11.7891	9.00964	14.1817	101.899	33.7422	36.3352	hypothetical protein
33.m01349_at	TGME49_015230	23.8412	84.9801	99.303	165.563	49.5808	64.0987	50.5429	39.4663	184.852	102.695	182.381	RNA recognition motif-containing protein
76.m01669_at	TGME49_086620	44.0107	71.9515	84.4609	142.173	64.4501	82.6629	110.55	35.6138	212.15	123.95	258.522	S1 RNA binding domain-containing protein
59.m03625_at	TGME49_072400	24.8261	19.7038	17.4457	35.9214	22.9221	29.4669	26.6621	22.9852	114.772	65.535	72.2494	casein kinase ii regulatory subunit protein
49.m05714_at	TGME49_043480	39.3124	28.0111	39.5452	64.9955	36.3324	40.7206	52.846	21.2566	122.946	74.9514	127.209	50S ribosomal protein L3, putative
59.m00013_at	TGME49_068570	27.8475	18.771	16.9184	22.997	13.9677	17.0572	14.6859	24.0143	51.1804	38.1342	56.9861	zinc finger (CCCH type) motif-containing protein
27.m00856_at	TGME49_011400	13.5451	27.1323	17.8074	26.8826	15.0134	15.5364	14.1955	16.9891	46.8517	43.5486	49.7837	DEAD/DEAH box helicase domain-containing protein
59.m03405_at	TGME49_068780	21.236	17.9403	116.054	218.488	130.852	145.696	225.902	125.375	245.814	175.378	411.733	hypothetical protein
76.m00017_at	TGME49_086640	92.1819	28.1183	37.757	177.072	95.8709	86.5352	152.479	50.17	442.603	404.127	293.231	GTPase
59.m00082_at	TGME49_070000	28.835	19.2651	43.5086	64.908	35.0579	26.0293	29.1212	21.1959	84.2969	60.1897	93.0744	NAD dependent epimerase/dehydratase family protein
55.m10307_at	TGME49_062000	76.3447	36.9347	46.9896	63.5768	58.3971	40.0964	33.4401	37.7362	209.314	112.011	144.191	AP2 domain transcription factor AP2VIIb-2 (AP2VIIB2)
57.m01873_s_at	TGME49_067690	15.168	28.3074	21.0296	37.4519	26.3325	28.7855	40.8402	22.2514	71.9604	61.7739	83.9148	hypothetical protein
25.m01902_at	TGME49_009960	46.9046	112.42	71.2397	42.7466	25.4843	27.4111	26.5118	29.9343	48.5224	48.1333	111.812	glycosyltransferase
583.m05295_at	TGME49_109570	13.6117	12.5136	12.5451	22.2638	18.1606	17.9052	16.6428	17.6157	69.0831	67.5787	49.2189	DEAD/DEAH box helicase domain-containing protein
55.m05032_at	TGME49_063080	422.283	68.3274	164.354	890.58	712.911	510.845	635.008	457.998	1130.28	1229.71	1585.76	hypothetical protein
49.m00049_at	TGME49_043920	925.408	186.104	319.73	291.492	287.017	268.627	276.438	127.104	573.764	353.766	812.595	DNA replication licensing factor MCM5, putative
69.m00139_at	TGME49_079380	142.782	208.37	617.856	696.231	687.851	509.652	635.736	423.676	1667.32	1004.53	1654.48	hypothetical protein
50.m05688_at	TGME49_051480	32.506	24.9013	22.1693	31.4952	30.4212	26.3805	22.804	36.0848	114.891	104.656	82.2509	DEAD/DEAH box helicase domain-containing protein
33.m01376_at	TGME49_015560	57.5823	15.4624	16.6593	32.2671	20.6655	19.3602	20.0854	26.1377	85.5746	57.1242	69.1129	histone arginine methyltransferase PRMT5 (PRMT5)
583.m05755_at	TGME49_116480	19.5596	13.38	16.6181	24.9787	14.1167	17.9951	15.2234	19.253	59.5087	35.4269	50.8512	XRN 5'-3' exonuclease N-terminus protein
44.m02604_at	TGME49_030520	19.7546	12.0642	13.1379	627.762	523.343	638.904	948.306	963.021	2025.31	1990.06	1785.38	cyclophilin 1, putative
33.m01380_at	TGME49_015590	27.4921	24.7935	23.6558	33.0036	37.5549	34.4189	28.5224	27.2198	79.8112	49.5777	86.2507	flavoprotein subunit of succinate dehydrogenase
41.m02360_at	TGME49_021310	451.092	197.449	170.217	49.0592	13.2377	40.3218	39.6586	17.2121	9.65927	7.70285	18.0808	aminopeptidase N protein
52.m02714_at	TGME49_054790	13.2036	486.568	366.432	15.2878	11.2753	145.419	257.403	21.9326	7.58352	14.094	8.2321	hypothetical protein
59.m03446_at	TGME49_069310	19.2941	25.4482	29.4526	24.1624	16.3759	30.6549	53.8233	72.3169	13.1454	11.3739	9.97431	hypothetical protein
55.m04701_at	TGME49_057520	182.817	109.387	164.426	81.3801	73.456	21.5254	39.1314	21.7299	14.5305	14.6903	24.5868	synaptobrevin protein
50.m07117_at	TGME49_048280	483.638	134.684	168.342	1641.91	1430.53	1132.5	1202.73	581.606	218.862	89.5651	252.937	hypothetical protein
33.m01360_at	TGME49_015360	17.9766	489.959	998.218	111.526	56.7044	8.36995	9.69872	12.8715	16.5648	6.85168	7.38082	hypothetical protein
50.m00008_at	TGME49_049670	122.112	49.027	35.2864	32.6914	12.5912	32.1612	36.8403	17.8144	10.9	16.7608	13.7354	cathepsin B
64.m00580_at	TGME49_076160	54.4874	51.259	43.5213	61.1172	43.771	96.4263	135.87	43.5907	23.4066	38.3371	21.1092	hypothetical protein
50.m05666_at	TGME49_050020	19.5907	12.1636	92.7455	118.576	72.9788	68.7191	128.672	183.303	19.7762	20.0311	31.5018	hypothetical protein
583.m11412_at	TGME49_111010	33.6704	229.366	282.355	135.976	77.9582	33.4906	58.3967	87.6139	24.6704	26.7941	27.5916	hypothetical protein
55.m08188_at	TGME49_056030	261.571	348.998	211.34	138.964	304.102	97.6075	67.7851	102.173	26.5511	7.85307	47.9611	hypothetical protein
55.m04617_at	TGME49_055450	21.654	137.011	81.464	121.646	202.487	50.8159	38.0083	47.0503	20.2369	15.2371	22.7535	hypothetical protein
49.m03412_at	TGME49_044470	19.6259	59.5474	33.9897	143.646	102.085	79.8674	107.195	50.2548	22.7461	16.7311	22.9242	hypothetical protein
80.m02120_x_at	TGME49_087950	7.88814	284.624	111.926	21.646	24.2515	20.9301	35.4161	22.8431	17.3264	7.81053	8.88423	virulent strain associated lipoprotein
25.m01903_s_at	TGME49_009980	27.5495	2577.28	1343.67	496.893	50.4425	1495.42	767.362	2225.97	477.112	36.4734	292.44	protein kinase domain-containing protein;Rhoptry kinase family protein ROP42 (incomplete catalytic triad)
44.m04694_at	TGME49_029000	70.7479	327.174	209.16	109.683	106.735	50.3753	69.1535	77.334	34.8164	23.4373	33.2043	kelch repeat-containing protein
42.m03416_at	TGME49_025290	11.6877	9.662	11.4105	230.492	47.9786	368.587	339.302	309.405	10.3405	12.5685	11.5319	GDA1/CD39 (nucleoside phosphatase) family protein
80.m00079_at		2720.65	1313.97	1513.15	22.1513	20.3676	20.0892	55.4217	27.0355	7.73104	14.6907	10.3419	hypothetical protein
145.m00331_at	TGME49_100100	14.9803	57.356	32.2779	27.0769	38.0398	24.9921	23.3516	19.9507	17.2392	17.2018	10.2449	rhoptry neck protein RON2 (RON2)
50.m03253_at	TGME49_048690	15.4425	49.223	26.456	42.7241	51.8925	22.0044	27.2938	26.7627	13.0531	8.14352	10.6607	hypothetical protein
20.m03857_at	TGME49_004320	12.0546	89.1279	49.735	57.1386	46.4485	24.6007	32.5393	13.2311	28.6719	12.2795	12.09	hypothetical protein
20.m03823_at	TGME49_003820	9.01291	84.4426	47.2854	113.149	47.8096	54.4457	55.93	84.5751	10.8187	8.91515	22.3699	hypothetical protein
31.m00885_at	TGME49_013590	37.6679	425.614	288.835	245.598	265.885	199.226	237.211	194.167	46.1628	34.2536	86.5493	hypothetical protein
49.m03217_at	TGME49_040530	3057.51	366.296	433.338	15.3353	28.0393	31.7054	19.1771	17.3789	14.0833	19.8784	10.6626	hypothetical protein
44.m02531_at	TGME49_029280	1166.71	184.227	109.003	454.041	38.4286	108.519	47.0915	47.1752	24.2335	22.7897	31.3607	hypothetical protein
44.m02692_at	TGME49_031990	21.7578	59.4897	40.2964	61.247	62.7743	81.1153	73.4211	56.628	48.7839	22.9613	21.6699	hypothetical protein
42.m00076_at	TGME49_026470	17.7847	321.231	140.66	279.233	94.9579	52.3071	76.1347	94.5774	26.5067	23.2203	37.896	hypothetical protein
83.m01237_at	TGME49_093770	48.6743	415.197	185.855	175.542	124.498	67.7308	74.1331	151.618	105.42	55.54	45.9266	chitinase-like protein CLP1 (CLP1)
583.m09098_at		7034.45	392.39	305.513	67.0246	85.9821	56.353	57.5902	182.187	66.3866	34.2497	35.1675	hypothetical protein
46.m01716_at	TGME49_036860	173.801	240.524	160.159	291.711	47.784	104.873	89.483	194.311	52.9585	22.79	55.7703	haloacid dehalogenase family hydrolase domain-containing protein
83.m01236_at	TGME49_093760	16.0722	89.981	60.0106	136.661	52.7853	59.2205	66.5621	45.9298	21.9734	21.0465	23.3151	EF hand domain-containing protein
76.m03393_at	TGME49_086770	91.2619	5452.19	3121.96	654.704	462.276	17.9078	30.4594	26.0214	8.12786	11.1799	21.1275	hypothetical protein
80.m02125_at	TGME49_088030	10.2468	742.4	259.572	61.123	56.5002	42.8804	64.107	30.3622	15.2933	10.6548	20.0884	hypothetical protein
20.m00387_at	TGME49_004050	19.2797	46.7194	87.2496	282.26	144.366	28.2018	26.2475	36.4314	21.7486	29.385	12.7057	subtilisin SUB1 (SUB1)
52.m00029_at	TGME49_054880	26.7722	141.609	70.1556	405.38	212.395	173.533	214.247	138.232	76.0955	42.5369	59.1469	Alpha-galactosidase
80.m03982_at	TGME49_089150	73.6808	69.687	76.3345	166.931	125.686	181.699	124.908	150.054	51.3614	58.0514	44.95	hypothetical protein
55.m10249_at	TGME49_060400	23.4887	23.6988	15.7355	151.692	28.2098	131.074	152.362	318.356	14.0036	28.2894	11.8698	hypothetical protein
50.m07652_at	TGME49_050120	10.7545	42.4929	21.3927	126.167	37.3358	17.1424	15.8826	17.8211	9.42725	11.5913	7.64038	hypothetical protein
65.m02538_at	TGME49_078980	124.534	102.228	61.2101	18.045	17.8012	192.944	103.697	21.4303	11.1295	11.1501	15.4283	ICE family protease (caspase) p20 domain-containing protein
52.m01529_at	TGME49_052200	28.8914	112.54	53.525	88.42	39.5719	35.0416	25.0291	54.4194	19.4697	14.0857	15.8125	cell cycle regulator with zn-finger domain-containing protein
20.m03893_at	TGME49_005200	24.3607	34.5638	62.182	61.388	15.6117	24.8078	32.8569	41.8673	10.8279	7.70352	10.6484	hypothetical protein
65.m02522_x_at	TGME49_077780	37.0717	19.6379	15.0569	11.411	33.5622	40.71	21.7409	37.3634	47.1088	31.8595	11.5974	conserved hypothetical protein;hypothetical protein, conserved
583.m05439_at	TGME49_111510	116.095	79.1746	60.6024	185.296	142.369	130.125	169.992	130.553	72.1712	174.528	51.5015	eIF2 kinase IF2K-B
541.m00132_at	TGME49_105530	1489.04	215.612	235.258	11.7213	37.6616	38.2504	35.4971	24.5194	13.8977	13.8217	15.4408	hypothetical protein
44.m05914_at		29.6974	179.318	141.955	193.299	76.7514	87.2583	71.2418	63.2219	76.7092	24.7503	32.3096	hypothetical protein
583.m05767_at	TGME49_116650	38.637	59.1482	56.6331	121.209	29.1116	49.3001	48.2887	15.6213	21.9529	12.7679	17.3734	hypothetical protein
80.m00080_at	TGME49_089100	20.7604	124.477	91.8733	96.2798	40.2158	34.5905	40.2678	42.0943	16.5764	13.2204	14.2551	hypothetical protein
20.m05976_at	TGME49_003740	47.711	49.06	39.4058	273.664	314.227	228.809	235.542	78.753	25.7824	54.7672	29.2471	hypothetical protein
207.m00015_at	TGME49_102050;TGME49_102055	2642.38	1636.47	1578.28	520.014	696.641	369.453	438.213	4434.04	553.051	63.6437	269.061	elongation factor tu, apicoplast;ribosomal protein RPS12 (RPS12)
52.m01567_at	TGME49_053140	35.3832	103.355	68.192	108.642	78.4991	55.7479	40.2251	53.2027	21.2274	15.5553	23.0688	hypothetical protein
80.m03965_at	TGME49_091860	23.7852	2246.13	1975.48	290.397	121.033	89.5703	118.599	2245.09	46.4293	34.6748	45.7567	HORMA domain-containing protein
44.m02689_at	TGME49_031960	20.5724	115.531	105.266	29.8701	19.9584	23.9093	51.133	33.7587	10.8275	14.2823	10.6679	omega secalin, putative
41.m00038_at	TGME49_021360	449.627	107.331	314.242	149.684	192.181	195.122	216.217	122.118	36.6565	42.3493	68.8274	hypothetical protein
50.m03103_at	TGME49_046130	1190	2989.36	3726.47	910.918	908.684	463.185	958.843	755.185	1132.94	251.172	360.468	serpin (serine proteinase inhibitor) superfamily protein
77.m00087_s_at		36.547	47.0112	91.2732	79.4814	47.9099	73.3185	241.651	846.196	29.1296	32.6403	21.7908	hypothetical protein
42.m03387_at	TGME49_024880	18.9342	168.679	78.3681	100.098	59.0328	33.8853	28.7364	68.3607	17.7903	27.7794	19.6404	kinesin motor domain-containing protein
55.m04788_at	TGME49_058800	10.4871	135.663	42.7554	34.5309	31.1446	29.541	23.7622	18.7425	13.867	15.0103	10.1591	rhoptry kinase family protein ROP31 (ROP31)
74.m00465_at	TGME49_082210	17.3555	36.2496	35.6857	18.3561	19.7957	21.1339	19.1618	20.6306	9.87131	16.208	7.76805	AP2 domain transcription factor AP2VIIa-8 (AP2VIIA8)
20.m03905_at	TGME49_005360	24.9419	111.359	50.094	69.3563	45.1087	19.8681	18.3947	32.3266	16.966	15.4007	12.2311	hypothetical protein
38.m01075_at	TGME49_019810	13.9082	282.12	562.27	1613.64	733.684	361.372	596.992	496.592	393.213	189.687	190.369	hypothetical protein
33.m02670_at	TGME49_014400	12.9169	73.2659	42.7477	26.0848	32.7367	28.5707	31.2855	23.8266	12.919	11.726	10.8536	hypothetical protein
38.m01040_at	TGME49_018270	38.5053	174.14	97.6735	422.041	348.182	136.986	174.065	298.629	41.7721	34.5201	55.1812	hypothetical protein
25.m01833_at	TGME49_008860	37.4954	39.8451	33.2242	93.8723	77.9065	45.3258	44.8639	61.3296	24.6887	29.5043	17.6416	retinitis pigmentosa GTPase regulator-related;hypothetical protein
42.m03399_at	TGME49_025020	33.4482	122.973	40.7167	102.821	91.0448	83.1248	61.4344	70.8781	40.4757	24.4285	24.8537	hypothetical protein
55.m04666_at	TGME49_057000	573.454	190.789	140.342	29.5124	35.5097	76.403	115.503	63.7467	18.555	22.6859	27.7304	hypothetical protein
44.m02688_at	TGME49_031960	139.546	1102.7	853.239	43.7858	96.6573	27.0195	29.6421	46.7974	16.0371	22.2503	17.0718	omega secalin, putative
46.m01741_at	TGME49_037190	11.7301	120.968	63.1413	22.8993	32.3798	20.8947	16.1225	17.1514	7.80375	16.158	6.92801	hypothetical protein
49.m03179_at	TGME49_039840	22.5845	57.6749	24.8575	157.118	133.598	84.3265	61.648	48.0027	24.2576	16.1071	19.6167	hypothetical protein
49.m03345_at	TGME49_043430	21.1132	51.5411	54.8783	33.5728	38.4281	30.3071	20.7521	21.2556	13.0828	15.1981	10.6197	OTU family cysteine protease
583.m05589_at	TGME49_113930	225.455	84.942	88.9098	85.331	88.5327	110.737	72.8705	85.0995	52.0703	72.6286	33.7751	transmembrane protein
80.m05008_at	TGME49_091970	662.173	1076.79	1088.33	1162.04	700.876	1391.85	1074.14	928.111	261.846	139.39	328.075	hypothetical protein
583.m00699_at	TGME49_115950	664.306	409.445	245.95	351.546	308.468	171.432	235.018	425.845	163.361	96.7722	108.394	zinc finger, C3HC4 type (RING finger) domain-containing protein
55.m08214_at	TGME49_056060	244.752	1653.54	1035.89	352.48	208.057	190.548	310.053	221.76	77.9029	24.3724	95.2183	nucleosome assembly protein (nap) protein
55.m05049_at	TGME49_063270	477.638	201.165	359.332	685.926	202.186	752.509	670.759	434.052	318.908	160.306	150.956	glycerophosphodiester phosphodiesterase family protein
59.m03397_at	TGME49_068660	699.238	492.214	676.445	513.002	118.55	233.665	422.205	550.88	41.3877	35.1328	150.722	hypothetical protein
49.m03442_at	TGME49_045020	101.129	88.3155	53.831	46.5053	122.386	169.834	96.8541	118.132	35.9151	221.707	39.8777	hypothetical protein
83.m01266_at	TGME49_094390;TGME49_094400	185.988	148.038	130.572	67.1467	63.6339	148.189	108.999	90.4049	20.3057	19.5423	34.4125	hypothetical protein;myosin light chain MLC4, putative
39.m00361_at	TGME49_020420	140.481	802.306	128.575	17.1157	36.6634	55.6497	70.2041	42.8229	33.1535	27.6345	17.9199	3'5'-cyclic nucleotide phosphodiesterase domain-containing protein
541.m01241_at	TGME49_106490	17.061	178.47	102.499	185.992	67.6745	39.9346	43.3965	46.8823	13.4972	23.2054	17.1445	hypothetical protein
42.m00060_at	TGME49_025330	14.6465	44.5855	14.812	112.299	66.9949	36.1419	58.6872	19.134	7.66713	9.81773	9.93187	hypothetical protein
541.m02044_at	TGME49_106360	19.0644	35.8531	30.0359	107.375	52.3582	55.817	37.9754	23.9595	11.8359	14.8874	11.9992	hypothetical protein
65.m02522_at	TGME49_077780	41.0259	15.6037	10.3459	10.4379	29.2387	35.6018	22.3177	42.7904	24.8185	26.0777	9.84346	hypothetical protein
37.m01061_at	TGME49_017490	1451.96	292.995	362.028	22.1276	11.7499	16.8812	27.612	15.734	8.32166	8.96464	7.30941	hypothetical protein
76.m01662_at	TGME49_086500	113.604	93.8701	48.6401	181.045	275.728	158.863	145.908	70.1213	27.7946	16.8722	42.1589	hypothetical protein
49.m03292_at	TGME49_042570	20.5151	246.412	113.984	49.2221	45.798	38.1313	43.5319	27.64	24.3749	19.4717	14.2603	hypothetical protein
645.m00681_at	TGME49_121390	38.4861	490.862	290.189	23.013	28.5729	97.87	83.0011	37.7169	9.83872	20.6683	15.064	hypothetical protein
113.m00774_at	TGME49_097340	27.0007	38.8821	44.3248	94.3471	29.8619	66.6139	71.9682	30.8954	17.5588	20.0599	13.161	hypothetical protein
46.m01594_at	TGME49_034250	25.8977	47.907	34.154	145.698	99.3601	71.7496	98.3058	54.5858	34.4523	29.4679	19.148	hypothetical protein
148.m00016_x_at	TGME49_100690	95.5614	44.1698	50.6582	11.8857	13.014	8.56475	18.1443	339.329	5.78082	6.74186	5.69539	RNA polymerase Rpb1, domain 5 family protein
44.m06355_at	TGME49_029010	24.2487	42.5766	30.9777	160.754	83.6856	37.5155	48.0676	46.664	18.6789	25.6131	12.1796	rhoptry neck protein RON4 (RON4)
33.m01315_at	TGME49_014880	28.186	157.543	68.4768	95.4937	85.2654	37.1029	45.7022	67.4324	23.6343	25.3755	19.935	hypothetical protein
31.m00894_at	TGME49_013820	14.9143	80.3093	35.4515	42.7339	23.8303	26.1024	34.5889	21.606	13.7636	10.1134	10.0887	hypothetical protein
25.m01817_at	TGME49_008550	17.6287	106.447	58.983	86.8839	63.2682	12.0617	15.8235	24.8291	12.9312	20.9165	9.01443	hypothetical protein
49.m03114_at	TGME49_038890	39.3924	133.375	148.741	350.806	112.738	146.555	137.146	145.408	55.8576	39.5773	47.0675	hypothetical protein
86.m00390_at	TGME49_095900	178.522	328.68	178.827	216.735	51.9181	43.1982	60.7279	42.5036	24.9107	15.098	21.473	cyclic nucleotide-binding domain-containing protein
113.m00804_at	TGME49_097900	56.8273	42.1939	20.7244	72.2417	40.595	108.534	119.451	42.6133	22.6718	16.1358	18.5543	hypothetical protein
583.m05586_at	TGME49_113900	23.7597	26.6858	84.8229	64.4785	38.7943	35.1743	67.8837	37.1202	21.9696	15.4376	12.5501	non-specific serine/threonine protein kinase
80.m02326_at	TGME49_091650	32.7861	30.2854	20.3754	46.7113	31.2867	45.6218	39.1181	38.6625	26.9187	12.1615	11.9012	hypothetical protein
42.m00095_at	TGME49_027580	490.799	307.539	147.793	184.506	71.7726	25.4732	75.8235	28.942	8.39676	17.9055	27.6976	transmembrane amino acid transporter protein
41.m00040_at	TGME49_021180	35.8972	133.225	173.504	83.5979	224.416	63.0132	74.2143	27.7818	28.3123	31.9943	23.3701	hypothetical protein
86.m00373_at	TGME49_095450	514.299	250.431	171.389	151.985	221.82	148.785	174.452	125.561	44.2495	23.5439	57.6576	sjoegren syndrome nuclear autoantigen 1 family protein
83.m02719_at	TGME49_095020	184.146	50.6957	73.5293	195.926	67.9175	159.602	182.229	52.3544	9.99281	24.8872	26.9957	Sterol-sensing domain of SREBP cleavage-activation domain-containing protein
35.m00904_at	TGME49_016710	86.31	369.876	192.613	141.215	53.5456	94.9639	80.7682	57.5657	30.8559	33.8762	30.6659	transporter, major facilitator family protein
583.m05576_at	TGME49_113760	30.8406	131	84.532	193.299	58.6681	59.5174	46.4059	44.8659	30.0064	35.5741	19.4334	hypothetical protein
20.m07367_x_at		23.1575	27.2838	54.8677	82.3741	33.451	36.4538	34.6371	30.8212	16.6521	28.8569	12.5491	Toluene-4-monooxygenase system protein B-related
55.m05098_at	TGME49_064030	786.681	465.11	578.303	227.081	183.768	105.778	136.856	117.791	41.3043	80.0649	59.0059	aminotransferase, putative
583.m11449_at	TGME49_110740	104.467	41.7325	29.8012	91.8836	40.343	120.164	174.273	16.8056	18.3805	8.10615	15.1401	hypothetical protein
84.m00004_at	TGME49_095210	45.203	227.056	75.0046	11.4516	23.7455	33.5916	19.8204	24.6182	28.5708	15.5577	9.29472	hypothetical protein
80.m03996_at	TGME49_089880	239.042	155.124	194.914	336.337	136.892	162.929	240.997	159.294	63.3983	33.7057	63.1405	hypothetical protein
55.m04727_at	TGME49_057970	8.38282	11.1547	73.9297	125.6	8.31087	24.0977	159.568	108.296	7.34188	8.82736	6.1616	hypothetical protein
54.m00004_x_at	TGME49_055060	2139.38	1675.14	2281.59	3043.04	2433.81	964.798	1514.09	4373.1	1686.81	1069.22	671.175	cytochrome oxidase I
55.m04769_at	TGME49_058550	113.263	12760.9	9796.61	21.0462	50.4708	14.7457	39.2988	25.9054	10.6127	9.81066	11.7662	SAG-related sequence SRS28 (SRS28)
20.m03849_at	TGME49_004130	26.4748	274.483	194.432	108.68	38.09	16.4537	13.5303	16.7001	8.52023	9.70288	7.44806	perforin-like protein PLP1 (PLP1)
41.m01322_at	TGME49_021840	19.7545	20.8504	14.1047	217.607	34.2764	717.394	973.376	248.388	11.6671	14.1625	10.6988	hypothetical protein
74.m00766_at	TGME49_082060	16.4374	131.656	88.9792	35.871	22.5785	16.102	27.8089	22.4735	9.22292	11.424	8.3413	protein phosphatase PP2C-hn (PP2CHN)
44.m00008_at	TGME49_033450	94.0941	146.61	95.1957	2409.03	261.246	117.179	113.607	57.9626	39.8633	77.1667	37.4212	SAG-related sequence SRS29A (SRS29A)
SRS_LIKE3_at		19.7363	38.7792	18.3493	33.8439	38.4329	81.958	127.489	59.4631	14.2367	17.0451	12.9387
42.m00048_at	TGME49_025940	23.8256	912.285	506.817	228.713	83.2257	197.133	207.299	94.925	69.4808	19.9984	48.2253	hypothetical protein
74.m00453_at	TGME49_082020	86.8308	164.399	122.009	16.0956	24.0094	32.6206	26.5155	20.9297	13.1365	18.8262	9.68103	hypothetical protein
583.m05583_at	TGME49_113860	36.1017	267.736	177.236	88.6423	46.7396	53.7425	54.5759	25.994	30.9149	19.586	17.4244	regulator of chromosome condensation (RCC1) repeat-containing protein
42.m03339_at	TGME49_024180	33.9278	368.943	240.816	109.38	45.971	100.206	105.974	65.2473	48.7838	37.6188	31.0245	hypothetical protein
42.m03306_at	TGME49_023750	15.6308	131.603	167.494	69.6586	27.826	21.4462	23.8715	20.2968	8.86459	10.2504	8.27406	hypothetical protein
59.m06114_s_at		53.1183	211.279	133.734	68.6317	28.0917	37.761	20.0595	44.3073	10.0972	12.432	11.5609	hypothetical protein
83.m00019_at	TGME49_094550	45.7911	62.5121	170.711	127.347	84.7153	101.026	131.071	74.7709	28.2097	17.399	31.0163	dynein heavy chain
583.m05696_at	TGME49_115610	248.439	1441.9	2110.5	1144.21	1379.9	1388.27	1210.26	537.932	143.193	78.7768	380.654	hypothetical protein
50.m03090_at	TGME49_045880	37.0532	12.1181	19.7584	321.249	45.9784	120.905	210.412	11.9099	8.55983	10.8838	8.14344	hypothetical protein
59.m03590_at	TGME49_071770	33.544	97.8804	36.6808	81.6287	39.1187	38.6925	57.1587	39.2397	13.4595	23.0929	13.6892	hypothetical protein
583.m05655_at	TGME49_115100	20.6832	60.2011	86.9169	78.6162	88.4403	95.3193	126.228	37.8046	14.7827	18.1746	24.4388	hypothetical protein
50.m00046_at	TGME49_048650	125.366	27.168	31.0696	129.824	60.1423	48.5581	58.8944	36.657	17.3621	10.6127	16.4929	guanidine nucleotide exchange factor, putative
25.m02948_at	TGME49_009610	15761.6	5410.32	9437.57	31.1856	23.4907	370.451	138.126	43.1466	23.1786	25.1259	31.6243	oocyst wall protein OWP2 (OWP2)
50.m03132_at	TGME49_046720	188.725	402.997	308.842	66.1468	64.0594	33.9971	32.1546	33.5461	22.7168	19.507	16.9751	hypothetical protein
80.m02336_at	TGME49_091880	37.6055	1304.89	596.622	474.874	195.791	147.608	148.839	135.368	70.8367	50.1629	56.5378	hypothetical protein
20.m03794_at	TGME49_003390	16.0227	200.013	129.114	221.092	135.713	80.3656	75.7672	66.5955	46.2561	19.7403	28.0984	CRAL/TRIO domain-containing protein
SRS_LIKE32_at		29.9556	607.098	108.005	65.9977	104.399	150.217	113.448	104.464	32.3607	55.68	34.3385
55.m04796_at	TGME49_058900	397.298	95.8367	94.2293	88.158	31.6629	41.0763	32.771	67.5194	19.7621	17.31	18.8773	hypothetical protein
59.m03697_at	TGME49_073740	1626.77	787.66	1200.33	17.3143	12.3797	98.0016	150.662	15.5192	10.5632	14.2365	21.814	acetyl-CoA acyltransferase B, putative
55.m10306_at	TGME49_061930	57.0278	77.2435	113.422	31.3877	35.2465	64.4049	49.0459	41.4729	34.2331	20.0415	16.1812	hypothetical protein
162.m00002_at	TGME49_101210	2683.7	276.032	411.866	140.84	37.0143	204.242	139.752	33.7246	18.3713	28.0802	43.7557	NAD(P) transhydrogenase subunit beta, putative
57.m01759_at	TGME49_065790	38.717	591.121	246.926	159.703	82.7635	38.6716	48.8029	40.1123	35.6526	52.1428	16.9679	hypothetical protein
25.m02918_at	TGME49_007470;TGME49_007480	62.6408	77.6931	115.962	54.2271	38.6638	82.3843	129.177	24.6573	17.3544	22.3527	16.3542	GCC2 and GCC3 domain-containing protein;hypothetical protein
42.m03493_at	TGME49_026380	12.1579	182.94	254.317	83.4594	52.4876	12.3737	27.5194	14.7638	10.7445	12.2429	7.67991	hypothetical protein
641.m03152_at		49.7571	48.2103	30.5914	13.6879	38.6971	89.4278	66.4173	38.7555	21.4656	31.0385	13.3168	hypothetical protein
76.m01559_at	TGME49_083860	26.4428	173.227	259.132	237.186	235.25	159.403	207.367	156.974	51.441	13.5844	59.1016	leucine rich repeat-containing protein
49.m03348_x_at	TGME49_043460	60.3644	164.096	155.368	631.034	300.153	254.239	304.32	161.527	62.8661	46.2489	57.5938	hypothetical protein
55.m04694_at	TGME49_057430	18.1027	24.2285	27.2016	24.4156	50.8931	30.9227	23.5611	34.906	12.4119	15.4573	8.13089	hypothetical protein
49.m00001_at	TGME49_039560	42.6398	96.3705	47.0056	50.2188	50.3873	45.9947	29.4748	32.1414	21.6355	14.3998	13.4551	myosin E
39.m00369_at	TGME49_020560	47.6384	90.5102	31.4451	39.1972	24.0048	106.012	206.376	153.894	21.264	20.6681	14.8981	hypothetical protein
41.m01292_at	TGME49_021370	27.5621	52.6837	63.3186	49.3523	139.297	47.9298	72.9509	32.6377	22.5152	17.7166	15.5979	hypothetical protein
41.m02953_at	TGME49_020880	1226.67	798.556	430.942	288.019	403.159	569.159	592.699	548.416	106.667	39.4705	165.536	hypothetical protein
59.m00014_at	TGME49_068610	27.3847	598.285	441.294	475.941	270.971	459.578	564.782	558.947	134.702	47.1321	131.572	hypothetical protein
42.m03371_at	TGME49_024710	26.6666	744.001	518.872	66.9172	37.5224	146.546	281.784	116.209	17.6565	27.9629	28.612	hypothetical protein
26.m00235_at	TGME49_010270	76.6158	76.0842	150.736	262.28	117.776	231.412	264.628	139.741	45.4687	26.1365	41.5595	hypothetical protein
41.m01337_at	TGME49_022100	13.2155	38.2764	28.5019	268.985	376.057	163.358	165.953	73.4146	17.1801	10.9615	21.491	hypothetical protein
50.m00002_at	TGME49_045490	10.2014	211.363	148.43	104.308	43.4804	17.5501	18.8382	40.328	11.0383	12.8538	8.42239	microneme protein MIC8 (MIC8)
44.m02644_at	TGME49_031160	74.7861	944.271	304.385	758.308	630.958	798.764	809.284	324.183	126.416	66.251	161.366	hypothetical protein
59.m06103_at	TGME49_071320	10.1749	121.579	99.4251	69.4453	11.9141	401.015	481.242	116.935	10.0428	10.2967	21.3453	hypothetical protein
55.m10254_at	TGME49_059970	743.906	264.349	232.428	305.1	185.266	132.323	141.472	155.483	50.345	51.1178	56.2171	hypothetical protein
59.m03459_at	TGME49_069600	2337.04	275.317	344.007	32.548	13.1691	90.0665	164.17	21.7249	9.56956	21.9702	20.1315	biotin-requiring enzyme domain-containing protein
80.m04000_at	TGME49_091060	15.7892	163.802	108.112	120.36	87.1214	52.1953	50.0351	133.947	11.7293	10.2189	23.7054	hypothetical protein
145.m00330_at	TGME49_100050	13.5733	89.9743	55.1452	28.9246	34.7013	22.9736	28.6781	25.5633	20.6064	9.3103	9.19108	hypothetical protein
207.m00015_x_at	TGME49_102050;TGME49_102055	4559.96	2886.73	3212.68	1079.34	1423.07	696.156	859.112	7186.17	948.533	96.3484	461.116	elongation factor Tu, putative;ribosomal protein S23, putative
641.m01562_at	TGME49_120190	53.3411	32.3717	20.8223	128.756	33.7974	196.429	204.645	244.934	9.99009	18.7931	11.7538	SAG-related sequence SRS16B (SRS16B)
10.m00080_s_at		667.583	454.641	271.356	126.213	325.834	528.866	395.031	622.166	115.17	387.339	125.356	KIAA0470 protein-related
65.m01127_at	TGME49_077750	2476.26	518.895	641.624	834.977	709.971	319.451	335.718	155.98	36.01	56.181	116.295	hypothetical protein
583.m05374_at	TGME49_110620	1244.58	727.951	683.816	189.741	91.2163	88.3115	81.4972	72.9438	43.0257	29.8719	30.7426	starch binding domain-containing protein
83.m01195_at	TGME49_093180	698.625	112.703	152.838	311.721	309.855	104.316	203.453	87.9209	17.9527	20.8179	49.3138	NADP-specific glutamate dehydrogenase
83.m02140_at	TGME49_093720	28.2507	1092.26	315.594	331.555	309.594	440.785	455.884	426.99	416.905	89.8995	120.071	hypothetical protein
55.m00103_at	TGME49_058870	60.7674	137.377	176.446	164.043	77.3595	58.2822	80.7362	74.8351	26.0542	48.992	25.715	hypothetical protein
38.m00014_at	TGME49_018720	22.6155	594.209	391.309	359.472	231.111	42.6508	69.2026	75.8908	51.7719	16.2378	22.6169	calcium-dependent protein kinase CDPK6 (CDPK6)
39.m00623_at	TGME49_020240	20.0048	28.1143	43.6033	334.434	163.542	21.08	57.0946	32.0083	17.9676	18.2847	9.28753	hypothetical protein
583.m05670_at	TGME49_115290	20.9593	335.343	171.341	327.11	199.71	98.246	134.863	64.0208	32.2318	25.8853	36.149	hypothetical protein
59.m06125_at	TGME49_068980	27.8323	799.41	272.142	432.68	269.246	55.8655	97.8589	56.1077	29.3589	14.8578	24.0359	hypothetical protein
55.m08224_at	TGME49_062050	30.0627	36.0607	31.7067	949.314	609.133	80.0607	98.6071	51.0115	15.1963	28.2882	13.7822	rhoptry kinase family protein ROP39 (ROP39)
541.m01166_at	TGME49_105270	17.5725	199.693	61.2453	147.836	133.641	47.3104	42.6191	42.9754	14.4869	22.9401	15.2008	hypothetical protein
49.m03333_at	TGME49_043250	27.7506	130.013	67.8194	264.128	181.807	126.516	141.842	87.064	45.6634	31.7549	27.4738	myosin H
583.m00695_at	TGME49_115160	13.5745	47.0717	33.3185	160.309	77.6197	69.4287	97.0113	57.1927	15.7301	26.4799	16.1011	hypothetical protein
55.m00250_at	TGME49_061440	10.6832	95.3829	49.692	226.587	63.1491	35.7405	30.3305	34.3916	17.9371	12.6282	11.3905	ARM repeats containing protein
39.m00619_at	TGME49_020540	554.492	399.008	207.551	167.471	61.6998	53.3035	50.6809	98.3748	28.4153	42.5061	26.3303	hypothetical protein
28.m00544_x_at		21.9147	398.692	214.727	17.6964	10.3817	133.749	361.249	42.9719	15.2589	23.6235	11.5491	hypothetical protein
33.m01282_at	TGME49_014410	11.6762	35.1449	29.674	202.59	48.8668	58.2642	89.068	88.3262	10.57	18.1797	12.4048	hypothetical protein
49.m03087_at	TGME49_038150	45.0955	197.118	182.049	1739.21	933.896	2530.01	1965.21	1418.27	382.62	37.4119	220.377	hypothetical protein
80.m02259_at	TGME49_090000	18.0884	356.809	193.925	155.564	41.9715	190.815	193.15	243.763	101.486	31.8376	49.12	hypothetical protein
20.m07367_at		23.1384	31.3309	48.7911	66.1569	41.1415	49.6378	35.3466	54.6328	21.7182	43.0767	13.0219	Toluene-4-monooxygenase system protein B-related
83.m01212_at	TGME49_093440	37.791	102.423	75.6364	837.162	866.152	814.524	1071.22	663.556	1056.32	109.093	187.599	hypothetical protein
28.m00544_at		46.7898	1200.88	720.684	34.8656	37.5329	316.924	701.874	104.372	20.8082	31.9567	21.9361	hypothetical protein
59.m03671_at	TGME49_073320	50.6833	524.017	207.221	621.038	235.404	383.262	339.687	395.306	130.904	103.242	95.0236	hypothetical protein
50.m05682_at	TGME49_050840	23.5238	54.9202	42.7925	124.319	30.5732	112.395	105.961	56.5568	17.1941	18.2731	12.3232	hypothetical protein
33.m02185_at	TGME49_014080	51.7845	4379.97	4077.98	5910.22	1477.16	2995.1	3001.16	6796.06	1243.66	120.301	990.22	toxofilin
20.m03689_at	TGME49_002040	26.0844	67.7605	56.8108	112.455	99.3988	66.959	98.6707	61.2334	34.7314	19.8814	19.0809	hypothetical protein
50.m07098_at		41.2741	46.5034	45.9281	532.407	715.488	300.118	678.262	156.587	29.9401	48.7954	29.628	hypothetical protein
641.m01496_at	TGME49_118650	4144.21	282.697	324.775	30.4286	30.5034	41.9407	42.68	44.8478	11.1956	17.9583	11.8455	transhydrogenase
65.m01127_x_at	TGME49_077750	2230.94	479.116	597.138	792.698	680.702	258.202	297.061	108.829	42.479	77.9723	94.1885	hypothetical protein
35.m00013_at	TGME49_016820	153.74	5337.68	2651.24	2448.46	1520.65	539.366	648.691	1393.21	1035.27	166.057	354.178	transporter, major facilitator family protein
76.m00010_at	TGME49_083510	11.4336	558.86	335.997	233.983	151.452	90.1217	98.2678	114.909	49.2992	15.2066	33.1182	hypothetical protein
583.m05736_at	TGME49_116250	41.3104	840.198	563.015	363.54	212.958	71.9871	107.038	75.5073	21.609	20.2148	29.0575	hypothetical protein
281.m00017_at		45.0057	42.3728	37.7989	29.6054	81.0804	92.7785	52.6921	69.5996	22.2189	60.7483	14.0386	hypothetical protein
59.m03489_s_at	TGME49_069970	170.879	200.857	120.335	96.9991	83.3067	140.767	104.533	73.945	57.877	74.7615	30.0071	hypothetical protein
42.m03481_at	TGME49_026220	314.517	103.834	89.2108	76.6911	109.851	56.4722	33.1714	24.4179	19.2067	14.0029	19.1994	alveolin domain containing intermediate filament IMC9 (ALV6/IMC9)
20.m03977_at	TGME49_006710	16.1758	44.9489	48.3886	145.002	63.9648	27.662	51.8866	32.9112	9.97523	10.7193	11.1891	hypothetical protein
80.m02250_at	TGME49_089910	17.0516	630.764	130.697	352.386	486.733	290.081	145.987	63.246	45.5129	26.3348	40.8517	hypothetical protein
46.m01615_at	TGME49_034530	1600.94	606.793	1481.96	2054.58	762.948	1346.86	1506.5	1487.59	224.201	155.112	414.848	hypothetical protein
74.m00452_at	TGME49_082000	369.946	50.9288	110.35	59.6809	38.2178	26.4933	52.7403	12.5809	19.8558	12.2493	12.5179	hypothetical protein
20.m05922_at	TGME49_005450	3609.38	447.841	603.981	27.4096	14.9723	49.6975	35.8613	97.6565	14.8044	21.8247	13.18	hypothetical protein
46.m02866_s_at	TGME49_034270	123.676	432.394	251.35	1098.61	577.418	287.854	369.195	262.488	158.049	301.728	91.5015	hypothetical protein
20.m00003_at	TGME49_002500	33.8474	1052.58	442.745	2002.18	1972.2	1448.75	1319.1	1098.89	395.006	159.51	337.321	GAPM1a
20.m03760_at	TGME49_003010	13.3631	100.836	56.32	108.397	40.2998	39.0372	42.0973	32.9412	12.364	14.1856	11.7448	aurora kinase
80.m03939_s_at		12.5559	54.7395	40.2767	41.0052	70.798	28.7534	29.3855	39.8421	16.4731	18.1779	8.89295	hypothetical protein
113.m01591_at	TGME49_097820	100.12	529.635	382.505	12.6481	18.051	73.391	57.9474	14.4563	11.5283	14.9308	11.4064	sperm associated antigen 6, putative
583.m09098_s_at		8483.83	527.503	500.694	35.2174	64.064	35.9139	32.729	150.295	18.1514	12.349	14.1421	hypothetical protein
583.m05618_at	TGME49_114430	18.8648	47.1497	59.732	41.66	45.7341	37.6096	53.9303	80.3167	14.0645	13.4978	13.0347	serine/threonine specific protein phosphatase
583.m09207_at	TGME49_108710	64.9557	236.158	118.141	485.235	355.237	287.443	291.634	218.696	70.2584	47.8578	65.7043	ankyrin repeat-containing protein;hypothetical protein, conserved
42.m03554_at	TGME49_027100	686.374	13298.3	11858.8	52.0358	13.8775	16.5411	53.3983	46.1864	12.0485	11.5108	13.1977	hypothetical protein
49.m03315_at	TGME49_042820	63.8415	184.017	167.005	1443.77	902.137	772.569	962.411	766.355	76.51	95.5826	124.838	hypothetical protein
583.m05630_at	TGME49_114700	33.8964	58.3462	53.8954	60.9723	38.4457	42.2239	58.7764	46.2131	22.3594	25.5838	13.97	hypothetical protein
50.m07652_s_at	TGME49_050120	28.082	39.1225	41.4558	217.895	88.0024	65.0138	73.1438	70.7831	24.1979	40.0296	17.4066	hypothetical protein
50.m00082_at	TGME49_051440	521.485	278.885	480.45	268.453	179.007	244.068	308.223	548.572	35.874	16.552	76.2679	troponin c, isotype gamma., putative
583.m11445_at	TGME49_110230	1350.36	273.343	314.976	309.657	227.77	106.302	118.215	53.4502	30.5773	23.5897	45.5272	hypothetical protein
49.m05689_s_at	TGME49_042120	8.90941	23.0735	21.7371	61.9273	136.208	61.1766	109.933	18.013	7.23121	8.07504	6.61718	hypothetical protein
55.m00239_at	TGME49_062890	1850.22	222.794	341.473	23.164	21.8895	120.739	127.66	48.8816	29.2009	20.8798	24.9994	hypothetical protein
80.m05019_at	TGME49_088430	17.8381	212.809	71.8264	128.738	40.7641	65.8817	96.6664	82.0798	20.2775	20.4624	17.7634	conserved hypothetical protein;hypothetical protein, conserved
42.m03440_at	TGME49_025690;TGME49_025700	51.668	207.61	122.084	147.177	107.329	79.3429	49.9976	132.568	39.4106	44.0866	28.0322	hypothetical protein
59.m06113_at	TGME49_070170	15.1446	181.155	62.4479	60.9772	48.0751	38.4471	33.8837	44.979	15.2678	13.2268	12.044	hypothetical protein
25.m02949_at	TGME49_009600	22.6681	1272.97	664.96	361.995	437.19	281.958	340.77	249.654	225.341	56.8039	87.4095	hypothetical protein
44.m00005_at	TGME49_032250	441.014	383.155	403.718	672.698	97.3341	86.9856	130.468	94.8526	27.97	18.3014	35.6315	catalase
76.m01543_at	TGME49_083540	33.9092	56.6182	83.4176	1724.76	843.775	100.148	239.28	163.051	26.5281	34.464	25.8944	hypothetical protein
49.m03196_at	TGME49_040250	391.76	2208.14	929.475	257.145	227.228	370.7	334.473	144.106	38.4836	27.0873	81.0102	macro domain-containing protein
8.m00184_at	TGME49_000330	29.4222	256.93	163.842	128.613	102.589	89.4975	83.3723	91.1839	22.2056	20.5057	24.6036	hypothetical protein
35.m00015_at	TGME49_016970	11.9942	522.736	360.254	216.162	191.941	130.752	149.249	109.66	50.553	15.0916	38.7576	coronin, putative
46.m02910_x_at	TGME49_037120	1626.39	1767.49	1543.44	3399.36	3491.59	2019.08	2916.13	8655.96	2118.29	1391.33	650.767	hypothetical protein
35.m00004_at	TGME49_016080	19.171	511.774	305.594	341.157	305.584	233.09	330.354	305.348	48.9535	15.2713	78.6952	apical complex lysine methyltransferase
641.m02543_at	TGME49_118740	845.538	60.1471	56.6891	23.3278	24.7852	83.2702	59.0471	55.8963	21.3837	31.879	13.6703	hypothetical protein
26.m00246_at	TGME49_010410	229.088	568.425	437.326	604.46	212.312	313.968	305.183	1109.67	130.645	157.125	88.4916	HMG (high mobility group) box domain-containing protein
540.m00194_at	TGME49_104630	413.582	493.749	299.894	226.502	67.194	44.6301	83.6738	55.0332	17.6708	15.0103	19.804	ATG C terminal domain-containing protein
59.m06074_at	TGME49_072380	15.8393	76.5939	93.6653	94.5995	50.2374	23.9661	35.9615	36.8626	12.5003	13.8481	10.2759	hypothetical protein
50.m00027_at	TGME49_046550	49.7057	8337.85	4384.94	4412.81	3057.57	1408.79	1926.24	1827.43	2239.93	281.306	563.602	aspartyl protease ASP3 (ASP3)
46.m03667_at	TGME49_036060	28.5096	243.988	109.792	204.153	291.679	87.3189	110.158	100.084	37.1624	32.9595	28.021	hypothetical protein
42.m03453_at	TGME49_025830	16.748	72.5683	49.0308	72.3791	43.2185	29.5365	31.1592	26.518	9.05922	16.0448	8.42748	hypothetical protein
59.m00035_at	TGME49_070870	194.123	1577.55	1027.56	553.398	240.528	102.858	166.302	125.212	53.2264	34.665	48.0103	adenylate cyclase, putative
42.m03309_at	TGME49_023790	18.6637	86.5858	133.194	233.551	168.419	86.0982	121.653	84.7614	19.9103	21.2307	25.0114	hypothetical protein
583.m00645_at	TGME49_112150	119.878	588.031	224.307	734.058	972.696	680.983	700.58	423.088	90.4701	44.6899	122.901	hypothetical protein
50.m03419_at	TGME49_051840	209.693	156.162	117.072	169.829	62.5583	80.0439	113.34	101.267	36.2678	23.5185	26.6349	hypothetical protein
583.m05515_at	TGME49_112950	41.6635	2333.94	1691.31	200.58	119.431	68.7091	58.8635	386.939	22.129	12.6547	27.4957	hypothetical protein
25.m01805_at	TGME49_008380	20.9289	1262.39	1032.73	39.0669	20.2532	208.516	177.689	36.4199	10.9851	12.7648	9.78205	hypothetical protein
49.m07239_at		22.8296	962.129	308.651	91.5496	118.205	38.1823	26.1593	60.8245	16.4039	13.1011	13.1191	hypothetical protein
583.m00657_at	TGME49_111880	142.039	63.149	55.8711	158.405	69.5252	50.5927	58.1005	45.4822	19.1918	24.0497	14.6603	hypothetical protein
55.m00014_at	TGME49_061780	140.51	878.236	1048.91	849.79	654.668	228.885	353.109	211.705	24.6089	20.292	79.21	microneme protein MIC7 (MIC7)
583.m00597_at	TGME49_110010	109.737	276.756	222.978	577.548	243.968	240.405	224.283	333.546	49.353	32.7001	60.6378	rhoptry neck protein RON1 (RON1)
83.m01220_at	TGME49_093540	47.3199	81.2233	77.0521	276.585	306.561	129.34	174.482	153.117	38.107	55.2604	31.1773	hypothetical protein
80.m03989_at	TGME49_088550	1239.82	407.084	559.822	182.213	104.172	96.6673	119.199	124.279	18.7094	23.0929	34.435	hypothetical protein
59.m03529_at	TGME49_070700	26.1907	196.813	346.399	194.843	138.588	28.4253	50.0999	39.666	10.7309	19.7979	12.505	hypothetical protein
50.m03131_at	TGME49_046710	44.3303	116.461	72.1308	81.448	59.2627	60.9222	64.9433	107.472	21.6001	21.7568	16.7869	hypothetical protein
42.m00094_at	TGME49_027570	423.515	361.526	436.824	111.136	52.8415	32.0144	52.074	33.56	8.95729	8.09598	14.3402	transmembrane amino acid transporter protein
49.m05666_at	TGME49_040380	16.4278	112.46	219.661	166.624	155.244	145.258	238.098	92.906	24.3951	22.4065	33.237	hypothetical protein
41.m00029_at	TGME49_023110	425.897	68.2093	48.5425	379.096	129.295	299.213	314.529	200.027	28.0239	41.841	45.3139	glycolipid transfer protein GLTP (GLTP)
551.m00220_at	TGME49_107760	33.5738	311.024	345.061	579.939	348.916	75.1158	134.247	22.9044	55.2401	21.2256	27.8481	Tubulin-tyrosine ligase family protein
76.m01673_at	TGME49_086670	381.117	3280.52	1330.65	56.7938	53.2111	248.326	185.357	103.284	27.5585	67.2154	38.4737	hypothetical protein
65.m00012_at	TGME49_077840	590.525	434.327	298.179	580.144	170.215	171.668	314.756	144.458	108.043	67.2909	58.8235	Ras family protein
35.m00883_at	TGME49_016460	257.735	102.45	37.9915	196.512	190.204	51.0437	60.0724	87.7015	20.052	12.7885	17.4245	hypothetical protein
44.m02638_at	TGME49_031090	147.765	420.848	342.686	33.8194	25.2318	48.4915	72.0956	61.4582	14.3156	21.7688	13.8083	hypothetical protein
80.m02121_at	TGME49_087960	21.0611	251.257	244.029	35.4164	53.9387	190.408	54.1545	30.6003	11.8002	15.5553	10.5965	hypothetical protein
35.m00898_at	TGME49_016640	6297.69	2240.95	2339.42	90.9873	80.8045	318.265	248.683	70.7808	11.4246	22.3316	47.4113	GHMP kinases C terminal protein
25.m01869_at	TGME49_009490	231.659	533.63	325.394	228.235	89.2672	188.523	263.338	193.479	52.2155	27.7192	52.2585	hypothetical protein
55.m10274_at	TGME49_057360	72.2049	266.248	136.673	163.304	82.005	173.746	145.657	122.661	40.1033	55.7867	30.601	hypothetical protein
41.m01378_at	TGME49_022940	35.884	743.475	367.137	59.0122	93.1218	237.869	124.855	36.8439	14.9498	12.45	19.5953	hypothetical protein
31.m00916_at	TGME49_013610	119.786	552.697	272.087	159.047	50.6722	77.0299	67.0277	120.665	29.2134	38.5725	22.1533	hypothetical protein
25.m00205_at	TGME49_009620	1485.73	121.944	150.582	7.19742	9.52905	180.633	51.6255	19.1964	7.00958	10.886	7.32883	eukaryotic aspartyl protease superfamily protein
59.m00087_at	TGME49_068870	22.7252	167.95	122.948	106.649	57.6841	111.257	98.0075	108.087	21.3057	21.9071	23.6311	tetratricopeptide repeat-containing protein
113.m00782_at	TGME49_097470	81.8287	540.397	257.723	406.213	442.103	455.788	472.723	180.428	234.123	71.0468	76.1822	myosin light chain 2, putative
80.m03951_at	TGME49_091030	2762.9	603.252	1051.02	399.839	204.325	217.478	252.137	219.193	29.4342	31.4716	63.6922	zinc finger, C3HC4 type (RING finger) domain-containing protein
80.m00085_at	TGME49_089630	88.9627	1520.12	1125.86	914.841	439.558	77.7977	127.143	138.838	68.6261	45.8634	34.0921	microneme protein MIC16 (MIC16)
44.m00031_at	TGME49_031630	20.8088	491.27	157.928	812.206	539.818	331.909	288.635	138.987	84.0358	25.7637	59.4814	alveolin domain containing intermediate filament IMC4 (ALV4/IMC4)
65.m01192_at	TGME49_078820	84.8802	139.324	92.1268	250.2	99.8479	78.3192	117.258	81.4104	22.2724	25.7395	23.776	hypothetical protein
42.m03338_at	TGME49_024170	12.8817	29.9101	18.9813	293.036	31.8301	517.991	512.408	900.568	7.58352	8.41882	8.27032	SAG-related sequence SRS60A (SRS60A)
540.m00199_at	TGME49_104670	14.0174	249.346	43.5477	32.928	25.8914	21.5224	22.8634	24.9205	5.70829	7.08018	6.11692	leucine rich repeat-containing protein
20.m03763_at	TGME49_003040	484.022	590.311	282.772	683.006	241.849	238.03	248.756	244.579	68.1065	43.1614	66.3254	hypothetical protein
145.m00603_at	TGME49_100220	24.9824	101.258	63.968	105.735	44.0097	51.1906	69.6011	55.8147	10.5858	18.0814	13.3069	hypothetical protein
145.m00583_at	TGME49_099780	36.3102	1294.34	1151.19	618.022	191.777	17.6648	25.5263	23.1783	7.80349	11.3665	7.74388	hypothetical protein
583.m09092_s_at		197.175	106.813	127.165	84.8429	72.4505	141.236	223.471	39.0582	24.8618	21.5288	21.3145	hypothetical protein
46.m02921_at	TGME49_034180	23.9534	67.0764	79.5876	561.856	245.51	115.576	214.118	118.106	32.5266	51.781	20.581	hypothetical protein
57.m01783_at	TGME49_066300	38.644	418.801	191.659	407.479	281.556	380.977	220.875	236.646	85.558	30.5206	59.8307	hypothetical protein
55.m05086_at	TGME49_063750	43.5354	463.033	290.169	97.9986	30.1074	121.841	118.978	57.5752	20.3532	21.471	18.0986	hypothetical protein
55.m04691_at	TGME49_057380	2029.04	8844.46	8084.21	4157.21	1974.3	1572.89	1881.88	2302.37	512.737	343.251	469.971	hypothetical protein
49.m03175_at	TGME49_039800	73.8555	192.764	403.324	139.975	255.232	132.906	163.628	93.4508	23.8955	22.0339	32.9885	hypothetical protein
25.m01888_at	TGME49_009760	10.9292	13.8628	11.9515	628.302	72.8735	1588.31	1270.14	640.924	8.8654	10.0483	8.13202	hypothetical protein
59.m03502_at	TGME49_070200	19.7132	44.9026	44.7075	286.147	185.551	87.1979	89.5498	161.785	16.2016	11.2822	16.6869	hypothetical protein
113.m00792_at	TGME49_097710;TGME49_097720	16.6043	1829.17	1554.26	176.315	122.347	22.7564	24.7282	26.497	6.35372	9.56196	7.48005	hypothetical protein;trehalose-phosphatase
72.m00685_at	TGME49_080670	141.972	84.5045	55.3101	218.641	407.195	125.989	134.171	55.4213	33.0631	26.0653	26.9196	hypothetical protein
55.m08199_at	TGME49_063850	17.2726	2804.84	2255.52	785.613	731.364	284.485	410.148	321.022	1073.1	94.2081	104.65	hypothetical protein
20.m00368_at	TGME49_005680	47.3425	131.243	156.587	785.3	274.741	94.8514	219.716	240.502	46.6207	20.5014	36.4513	hypothetical protein
611.m00052_at	TGME49_117700;TGME49_117710	6940.31	1076.17	2035.68	150.296	106.217	722.993	638.828	319.933	150.567	54.8596	114.057	enoyl-CoA hydratase/isomerase family protein
55.m04968_at	TGME49_062010	27.4942	124.422	116.8	132.659	109.242	65.598	90.4508	53.0314	13.3872	11.327	15.8129	calmodulin CAM2 (CAM2)
80.m03987_at	TGME49_088600	239.686	173.122	105.061	106.153	82.1344	75.3915	80.4928	68.8261	19.9513	19.4746	18.5399	WD domain, G-beta repeat-containing protein
42.m05848_at	TGME49_026310	35.718	579.979	304.756	88.628	72.5375	44.632	49.0425	44.0061	12.0246	13.9547	11.5652	zinc finger (CCCH type) motif-containing protein
65.m01148_at	TGME49_078080	13.8497	10.679	11.5443	286.046	58.4459	1126.04	876.776	534.879	6.69885	7.89665	6.91055	Toxoplasma gondii family A protein
59.m07721_at	TGME49_073300	32.9365	164.524	58.4071	30.5148	23.4385	59.5314	37.0882	37.9695	11.2377	9.71247	7.74117	hypothetical protein
50.m03272_at	TGME49_048990	488.771	2469.87	4435.79	3972.95	2263.15	3289.88	3565.8	5141.76	1020.28	762.258	758.7	hypothetical protein
55.m04843_at	TGME49_059700	80.603	276.425	235.978	523.091	386.999	200.485	261.281	311.092	56.2426	32.026	53.8729	hypothetical protein
50.m05652_at	TGME49_048730	99.6473	1831.08	1912.64	22.7911	25.0288	52.3967	55.7108	52.9575	10.9152	16.5764	10.8476	hypothetical protein
42.m03417_at		18.8946	229.562	113.068	30.6673	43.3379	52.2996	41.6343	38.228	19.8496	11.9425	8.36823	hypothetical protein
80.m05025_at	TGME49_088490	1575.24	484.262	435.456	140.011	30.2124	43.4849	147.768	64.1021	21.1261	22.5537	20.5827	hypothetical protein
46.m00012_at	TGME49_035140	21.2942	769.213	313.287	274.262	141.056	36.7554	99.2945	44.2149	15.3204	10.6548	15.6589	hypothetical protein
55.m04783_at	TGME49_058730	391.485	615.556	812.477	1871.25	431.011	536.671	815.27	858.049	53.174	34.2906	122.68	hypothetical protein
113.m00801_at	TGME49_097860;TGME49_097870	23.7421	68.0402	46.4983	166.176	344.283	135.446	169.523	134.203	21.9447	12.3156	25.199	hypothetical protein
76.m01667_at	TGME49_086600	25.9062	586.498	224.913	231.493	196.882	209.511	277.887	186.535	55.1543	64.4034	41.5043	hypothetical protein
52.m02718_at	TGME49_054640	42.5034	144.913	92.1132	68.9825	43.307	26.7104	49.1963	48.2869	11.9946	11.4105	10.9539	hypothetical protein
49.m03098_at	TGME49_038380	35.2985	239.141	145.877	359.254	328.393	126.042	170.982	155.564	82.6709	25.1585	31.7999	hypothetical protein
46.m01722_at	TGME49_036960	173.614	364.522	151.399	494.074	644.2	342.544	387.95	288.473	46.7793	32.5989	66.0165	transporter, major facilitator family protein
72.m00385_at	TGME49_080480	24.3738	171.968	91.3626	275.679	151.338	69.7509	83.2775	249.665	40.5852	26.0373	20.3116	EF hand domain-containing protein
57.m03090_at		22.366	49.7951	42.7889	154.473	278.556	151.446	115.806	262.903	18.0947	19.8149	18.6406	hypothetical protein
129.m00252_at	TGME49_099060	11.944	70.4141	46.887	220.608	111.533	119.672	110.991	188.652	21.9142	11.7292	22.9086	sodium/hydrogen exchanger NHE2
20.m00327_at	TGME49_001260	55.3653	63.9796	52.1267	143.377	65.0015	57.1416	71.7129	48.8811	11.6849	18.2297	14.0862	sugar transporter ST3 (ST3)
27.m00073_at	TGME49_010770	7008.33	658.633	722.719	9.99647	69.4046	37.6356	25.6938	93.2977	15.1891	23.3034	9.85447	hypothetical protein
148.m00016_at	TGME49_100690	231.212	108.725	102.508	21.1148	26.1971	20.4028	39.08	820.932	6.8011	6.01061	6.94478	RNA polymerase C2, putative
52.m01553_at	TGME49_052640	55.4117	20.5541	23.6938	671.863	62.8777	1272.03	1147.57	1025.76	13.4335	14.1776	13.6843	P-type ATPase PMA1
44.m00027_at	TGME49_030180	67.7382	214.751	358.619	129.082	89.6723	21.0657	14.5614	17.6973	12.8097	13.1745	9.02576	hypothetical protein
49.m07245_at	TGME49_041000	49.7513	181.023	86.3069	290.359	329.622	189.186	145.149	199.1	37.3741	53.1771	35.6026	hypothetical protein
83.m00006_at	TGME49_093900	16.2114	588.162	375.196	143.377	173.03	55.3188	60.8205	64.714	11.1295	12.2618	14.2544	sporozoite protein with an altered thrombospondin repeat SPATR
55.m05069_at	TGME49_063560	24.6821	746.066	298.928	965.34	416.88	315.732	431.221	265.569	32.8314	20.4147	67.4433	hypothetical protein
46.m00025_at	TGME49_036620	292.408	1080.25	789.911	486.481	224.35	99.2775	149.068	177.726	100.332	28.2394	39.0003	protein kinase (incomplete catalytic triad)
55.m04752_at	TGME49_058360	180.596	602.186	335.415	632.698	443.758	263.233	287.236	458.575	89.7203	49.6583	74.2096	hypothetical protein
583.m05420_at	TGME49_111260	42.7082	410.777	326.927	716.348	181.994	493.664	547.859	478.622	99.8235	14.432	74.3061	myosin light chain MLC1, putative
113.m00001_at	TGME49_097120	365.243	142.486	125.032	369.487	679.707	310.02	245.244	76.0747	56.1452	20.496	49.6441	hypothetical protein
42.m00051_at	TGME49_025790	47.7253	362.718	257.117	381.795	126.158	62.8008	104.953	208.124	23.8973	30.4654	25.4023	PDI family protein
37.m00747_at	TGME49_017510	1058.65	2219.94	1799.19	1243.76	1088.83	1138.89	1317.59	921.337	580.472	217.728	254.027	hypothetical protein
541.m01237_at	TGME49_106450	37.1795	6483.28	2779.05	40.66	21.2999	232.005	249.736	143.197	11.9037	13.0045	15.5278	short chain dehydrogenase family protein, putative
59.m00038_at	TGME49_071270	34.7853	499.603	336.987	575.373	751.874	346.761	381.831	282.714	34.6034	19.6184	75.6771	hypothetical protein
583.m00705_at	TGME49_115770	186.961	420.541	149.085	45.4177	75.8483	46.9873	41.3331	42.1067	8.3202	15.4956	10.8032	cytochrome p450 superfamily protein
42.m00061_at	TGME49_025320	48.545	205.519	123.72	465.389	201.003	106.452	129.149	220.239	27.0892	9.07951	28.1715	hypothetical protein
86.m00650_at	TGME49_095480	16.5353	198.673	64.9262	100.832	51.1115	41.7206	68.4234	66.5543	11.7584	19.4717	12.7599	hypothetical protein
20.m03774_at	TGME49_003160	18.2122	150.831	114.986	203.009	107.784	62.1873	75.0635	57.1107	14.7289	12.0244	14.3731	hypothetical protein
57.m01889_at	TGME49_065060	2221.62	278.185	442.896	11.4201	15.721	64.2124	67.7151	35.6509	7.62081	8.31054	11.8446	hypothetical protein
83.m01271_at	TGME49_094560	26.9852	129.792	56.0152	161.687	181.565	148.697	126.897	102.217	21.1909	18.6072	23.0766	rhoptry kinase family protein ROP37 (incomplete catalytic triad) (ROP37)
641.m01512_at	TGME49_119340	47.7503	59.8265	37.26	197.281	277.688	898.703	1424.44	637.78	26.5977	18.5566	29.483	hypothetical protein
52.m00020_at	TGME49_053710	1317.82	2296.67	1697.19	598.925	308.061	374.261	383.669	76.8307	9.35971	14.4129	81.8554	hypothetical protein
25.m02928_at	TGME49_007930	158.346	1723.69	1141.07	622.075	216.238	281.819	455.857	598.917	114.474	36.7378	71.6302	phosphatidylethanolamine-binding protein
44.m02636_at	TGME49_031070	867.874	291.119	228.436	282.516	315.286	173.213	181.088	233.759	33.4277	26.3783	46.3037	protein kinase
1.m00014_at	TGME49_000010	28.9227	30.9055	97.5459	731.939	574.175	185.439	280.479	171.439	25.2986	66.6054	20.7748	hypothetical protein
46.m01616_at	TGME49_034540	218.42	156.068	187.242	160.076	119.63	32.4236	54.4571	103.144	22.7308	24.759	22.6597	hypothetical protein
55.m05023_at	TGME49_062970	17.2202	59.1784	61.2028	145.737	22.8481	60.7804	81.354	77.9906	16.697	15.4182	9.97022	hypothetical protein
44.m02627_at	TGME49_030970	18.2997	467.007	128.02	373.675	512.37	209.12	131.597	214.405	57.8287	16.2784	33.0263	hypothetical protein
65.m01964_at	TGME49_078510	181.865	793.138	283.093	484.58	377.096	292.207	432.988	223.673	66.9702	18.0027	60.2952	protein phosphatase 2C domain-containing protein
207.m00013_at	TGME49_102000;TGME49_102010	220.311	156.17	167.621	70.0006	312.057	97.7611	408.792	1604.96	25.153	12.1695	33.1085	chaperone clp
583.m05316_at	TGME49_109930	48.2005	29.4994	26.0427	303.473	112.638	226.942	194.125	253.383	14.8703	22.7855	16.3752	melibiase subfamily protein
44.m02618_at	TGME49_030850	21.9514	393.543	252.836	304.913	225.962	122.568	128.229	99.8456	42.0371	30.0589	25.634	hypothetical protein
49.m07239_x_at		24.8318	1117	397.561	99.6201	114.396	38.465	27.444	65.2889	12.3898	10.1841	9.45874	hypothetical protein
55.m00162_at	TGME49_061650	39.2551	12.0741	13.9824	258.316	86.6388	827.062	775.631	381.387	12.2456	10.0217	10.5626	hypothetical protein
57.m00004_at	TGME49_066910	8254.85	1037.97	868.972	116.699	117.504	161.972	186.676	131.323	29.7094	46.3203	28.1536	cell-cycle-associated protein kinase GSK, putative
641.m01540_at	TGME49_119890	27.7273	17254.7	10922.9	75.7636	336.625	77.6309	82.0408	23.5546	33.5961	25.5548	14.5542	hypothetical protein
57.m01774_at	TGME49_066100	36.7627	277.578	165.492	719.975	263.701	51.6909	86.5965	31.5135	11.6674	22.2947	14.0355	rhoptry kinase family protein ROP41 (ROP41)
79.m00015_at	TGME49_087740	18.7186	10.3994	25.5007	161.853	236.353	235.214	468.207	173.616	15.5462	15.1945	13.0356	hypothetical protein
59.m03670_at	TGME49_073310	61.8995	689.421	494.718	291.975	188.272	88.8714	114.574	278.383	68.6005	41.3078	28.8724	hypothetical protein
20.m03718_at	TGME49_002420	30.1934	292.916	124.624	278.521	275.315	135.407	145.7	203.838	31.3977	31.6135	26.7492	hypothetical protein
583.m05637_at	TGME49_114780	969.006	232.869	196.945	143.576	78.4315	53.2187	86.7014	50.5954	33.4689	26.3911	17.0015	myosin G
52.m00026_at	TGME49_054470	31.6097	812.677	1041.92	621.372	389.131	101.264	194.691	93.5501	28.9715	36.9835	25.6937	hypothetical protein
80.m05017_at		305.364	6901.15	7890.65	106.183	23.4186	42.2071	321.281	179.819	16.2616	11.9862	22.5163	hypothetical protein
44.m04672_at	TGME49_031920	651.437	102.181	219.498	340.37	235.571	321.35	396.787	243.779	14.8661	18.1178	44.9657	oxidoreductase, short chain dehydrogenase/reductase family protein
49.m03218_at	TGME49_040560	128.022	1966.1	1850.24	316.316	290.925	223.989	349.691	275.425	27.6087	16.2423	47.9309	MAPEG family protein
20.m03659_at	TGME49_001390	48.152	969.906	1023.21	1379.81	1160.15	341.712	668.811	601.664	192.638	141.863	127.427	hypothetical protein
583.m05265_at	TGME49_108970	24.1949	1676.86	926.141	1057.85	1088.46	348.219	499.151	354.311	16.0428	12.1403	91.2323	hypothetical protein
41.m02358_at	TGME49_021470	142.756	871.21	453.136	313.038	398.468	741.225	750.473	241.166	56.655	23.8759	68.6334	hypothetical protein
44.m02565_at	TGME49_029930	242.324	3681.65	2947.5	3202.96	773.078	412.575	862.139	1719.25	1071.55	165	176.812	p25-alpha family protein
55.m08209_at	TGME49_059620	2531.99	889.646	536.131	20.0309	13.3782	49.9498	69.2813	23.5149	8.07859	8.3202	7.67013	hypothetical protein
55.m04748_at	TGME49_058230	23.008	109.169	30.0885	380.854	114.816	394.239	281.887	223.267	24.1724	23.4111	23.5599	rhoptry kinase family protein ROP20 (ROP20)
44.m02723_at	TGME49_032410	79.3366	6525.43	5682.93	4282.59	1938.01	1643.39	2304.19	2000.69	2556.16	414.743	414.82	PDI family protein
41.m01293_at	TGME49_021390	36.1604	342.441	230.481	86.9611	127.743	116.316	107.071	28.9381	29.4613	11.5186	16.2807	hypothetical protein
44.m00010_at	TGME49_033480	18.4329	33.3904	53.2154	7461.29	1967.65	107.593	208.839	20.8436	7.57279	8.3202	7.9717	SAG-related sequence SRS29C (SRS29C)
50.m00089_s_at	TGME49_051060	40.5166	629.901	259.188	645.173	138.846	78.6751	97.5177	73.7394	24.1114	36.7507	16.9523	hypothetical protein
80.m02284_at	TGME49_090700	14.1998	226.749	191.769	124.641	119.034	34.826	64.9648	32.7112	11.4994	8.71244	9.05365	hypothetical protein
SRS_LIKE12_at		28.1352	73.8808	40.6006	1101.08	176.695	1298.58	1204.19	1795.3	16.0626	49.7167	22.4915
46.m02875_at	TGME49_035130	53.4416	560.6	319.245	328.51	274.671	81.3106	129.043	140.35	21.1929	17.5714	24.5436	transmembrane protein
145.m00321_at	TGME49_099670	21.7509	810.123	580.604	480.041	400.752	241.133	320.96	178.717	67.9448	49.5787	48.863	hypothetical protein
55.m10265_at	TGME49_058410	418.094	5297.95	3554.17	3337.73	1908.24	887.36	1015.54	1382.13	666.106	161.051	206.364	photosensitized INA-labeled protein PHIL1 (PHIL1)
49.m05641_s_at	TGME49_038200	855.815	110.357	159.313	160.844	31.9132	113.927	149.79	54.3865	15.3204	31.7492	21.0896	hypothetical protein;alpha/beta hydrolase fold domain containing protein
38.m02365_at	TGME49_018740	24.8791	769.527	226.685	912.776	310.008	20.4858	77.1528	21.3051	9.34195	13.8427	9.99146	membrane protein, putative
57.m01755_at	TGME49_065650;TGME49_065660	14.7577	127.984	97.606	121.197	88.917	90.0913	72.2849	77.9693	23.8524	12.289	15.5273	protein phosphatase 2C domain-containing protein
49.m00027_at	TGME49_039820	358.636	339.268	352.191	809.735	696.175	714.62	959.826	405.178	29.8986	16.7466	84.2605	D-3-phosphoglycerate dehydrogenase
72.m00843_at	TGME49_080370	38.7592	268.856	275.3	1036.87	426.564	116.598	195.631	155.818	19.6966	11.3832	30.325	hypothetical protein
49.m03388_at	TGME49_044080	25.4782	128.259	75.0129	269.009	185.224	112.37	101.976	134.234	17.4413	25.9445	18.1159	hypothetical protein
35.m01595_at	TGME49_016000	32.2806	1415.69	406.539	514.892	503.182	289.976	215.01	83.0298	66.475	41.3245	48.1843	alveolin domain containing intermediate filament IMC3 (ALV3/IMC3)
583.m05758_at	TGME49_116540	33.442	993.983	243.687	259.346	280.463	288.585	228.734	142.696	49.064	32.8214	40.139	IMC sub-compartment protein ISP3 (ISP3)
20.m03909_at	TGME49_005430	332.88	494.805	257.892	104.534	42.1799	172.357	232.033	122.184	27.1146	17.3839	25.7525	isovaleryl-CoA dehydrogenase
80.m00089_at	TGME49_090870	42.7368	1227.35	794.871	364.59	264.236	155.543	248.167	113.017	28.4543	42.8643	33.9975	patched family protein
59.m03406_at	TGME49_068790	16.597	12.2473	13.6508	364.982	226.848	538.2	714.463	348.107	20.8892	13.9178	16.3068	hypothetical protein
44.m00004_at	TGME49_031640	19.684	644.099	339.913	887.755	679.688	377.111	282.632	182.643	72.7322	13.373	58.5407	alveolin domain containing intermediate filament IMC1 (ALV1/IMC1)
76.m02664_at	TGME49_085250	61.8602	283.387	262.998	571.608	162.603	157.517	168.553	268.594	45.3459	28.627	30.5574	hypothetical protein
583.m09142_at	TGME49_115510	20.441	226.516	143.069	193.309	182.404	103.312	83.0299	77.4688	19.2302	12.69	17.7699	hypothetical protein
44.m00020_at	TGME49_030210	218.027	1278.22	520.422	809.175	604.713	341.521	258.76	158.948	88.4155	24.287	59.5255	alveolin domain containing intermediate filament IMC10 (ALV12/IMC10)
49.m03277_at	TGME49_042240	25.4304	182.991	142.588	610.218	1248.4	579.526	671.399	133.084	34.037	25.6627	31.8142	rhoptry kinase family protein ROP19A (ROP19A)
57.m01792_at	TGME49_066420	55.9261	431.432	171.911	210.275	229.332	108.814	148.194	226.171	29.3286	23.9081	27.9559	hypothetical protein
46.m01745_at	TGME49_037230	16.8035	728.344	1018.89	271.822	196.397	80.5924	110.671	75.6585	13.5678	16.325	16.4215	hypothetical protein
59.m03420_at		150.316	136.437	626.556	137.24	56.672	23.1003	71.9334	26.8422	11.3793	10.8733	10.7379	hypothetical protein
83.m02720_at	TGME49_093740	132.397	8075.87	6934.57	4504.97	2743.67	2433.99	3860.93	7188.37	1516.22	493.085	548.178	hypothetical protein
55.m00144_at	TGME49_060820	1560.3	2298.37	1825.8	816.62	971.723	611.737	491.176	1151.64	243.853	47.4365	149.811	IMC sub-compartment protein ISP1 (ISP1)
46.m01626_at	TGME49_034950	22.8641	136.144	322.397	149.552	47.7305	99.0471	100.006	91.2165	9.42793	12.0375	14.642	protein kinase (incomplete catalytic triad)
50.m03107_at	TGME49_046180	23.4572	247.954	130.025	377.163	280.851	233.143	235.549	465.258	63.5818	42.5494	37.2919	hypothetical protein
42.m03456_at	TGME49_025860	9.93984	76.0245	66.4339	204.742	165.481	130.512	161.334	86.3599	24.3054	10.8955	13.8666	hypothetical protein
44.m02742_at	TGME49_032670	150.484	341.273	628.114	1276.33	1119.96	345.822	654.174	403.27	204.886	52.7411	65.9663	hypothetical protein
583.m05427_at	TGME49_111370	520.597	408.848	391.081	139.993	19.104	436.736	497.996	368.499	6.74807	8.15309	60.8383	methylmalonate-semialdehyde dehydrogenase [acylating], mitochondrial, putative
69.m00143_at	TGME49_079420	105.384	352.473	223.457	602.575	388.673	443.764	354.258	432.48	44.9995	24.8911	48.5672	hypothetical protein
55.m00224_at	TGME49_063520	16.8477	1050.69	473.26	426.259	554.394	231.482	134.403	45.3749	41.1394	15.4303	32.157	microtubule associated protein SPM1 (SPM1)
583.m11450_at	TGME49_110980	95.9611	305.541	188.947	403.793	124.877	121.775	122.78	101.936	17.4275	13.9246	18.9824	hypothetical protein
583.m00636_at	TGME49_111470	24.7332	163.02	104.878	710.617	338.976	189.827	231.368	172.49	25.8166	16.1241	25.0214	rhoptry neck protein RON5 (RON5)
113.m00009_at	TGME49_097960	21.5822	161.365	137.724	406.825	461.342	184.776	225.489	88.7953	30.5572	17.6998	22.508	rhoptry neck protein RON6 (RON6)
59.m03413_at	TGME49_068880	18.2544	202.836	144.199	242.401	350.948	673.898	597.829	582.92	39.9881	14.8573	35.0594	hypothetical protein
44.m02740_at		3223.24	225.681	317.987	107.705	96.0338	316.41	275.362	165.557	26.2252	79.2667	30.539	hypothetical protein
583.m05709_at	TGME49_115780	232.569	738.743	393.081	632.71	533.011	640.142	582.174	524.499	50.6418	32.9862	74.4705	myosin regulatory light chain, putative
57.m01834_at	TGME49_067070	29.5675	1822.39	728.494	415.928	367.616	393.111	449.776	197.96	16.5269	16.8159	57.2366	aquaporin 2
80.m02268_at	TGME49_090300	426.714	678.695	333.646	395.486	250.59	535.662	452.244	294.844	25.8311	17.4952	52.0734	hypothetical protein
83.m01210_at	TGME49_093420	35.4642	2392.79	830.611	74.8757	416.845	286.526	132.863	92.2564	26.4043	46.108	18.1232	transporter, major facilitator family protein
50.m03073_at	TGME49_045530	16.7231	38.7026	111.416	229.196	53.0746	116.493	240.566	174.757	12.5402	14.691	12.2415	hypothetical protein
31.m00865_at	TGME49_012990	915.39	453.658	343.408	240.969	190.926	151.965	188.855	199.772	35.9837	29.9709	29.004	hypothetical protein
86.m00395_x_at	TGME49_095940	101.901	170.213	187.44	1375.1	413.328	465.369	757.99	355.037	49.9551	42.8757	40.0774	hypothetical protein
41.m01270_at	TGME49_020900	22.3169	241.121	102.541	480.206	676.606	343.786	304.033	126.888	35.1412	29.686	28.0428	hypothetical protein
76.m03425_at	TGME49_083800	11.0561	36.1686	19.6913	175.876	211.793	708.388	828.928	392.358	8.6645	12.3976	14.2071	hypothetical protein
33.m02212_at	TGME49_015520	63.4951	218.027	130.603	340.098	248.703	224.894	166.72	130.395	31.5751	33.2062	20.8311	hypothetical protein
52.m00018_at	TGME49_053820	5190.78	7142.62	8888.61	3158.56	1339.39	370.832	783.017	1455.03	766.076	148.748	211.655	hypothetical protein
57.m01689_at	TGME49_064600	42.746	485.853	272.796	458.061	566.163	262.771	317.895	752.389	36.0843	11.2189	41.0103	hypothetical protein
59.m03469_at	TGME49_069730	14.7488	207.276	173.926	366.92	94.8214	108.527	117.457	63.9561	32.8286	15.8019	15.5328	myosin-light-chain kinase
50.m00093_at	TGME49_049870	27.6875	711.611	276.639	184.291	172.072	138.224	147.871	152.6	19.4953	50.479	20.8221	hypothetical protein
59.m00092_at	TGME49_069330	57.3643	125.91	125.035	301.903	280.982	316.651	301.32	274.842	39.9081	39.8346	27.2602	hypothetical protein
50.m07651_at	TGME49_050110	13.2177	1224.94	1701.29	2076.51	751.563	28.6079	54.2337	32.6261	12.9865	8.48108	7.46897	hypothetical protein
59.m03658_at	TGME49_073050	20.7781	658.438	324.019	521.834	516.983	196.917	239.948	92.7216	22.8405	18.1766	30.3404	hypothetical protein
20.m03902_at	TGME49_005330	20.8544	7952.64	3266.54	1918.01	1277.56	1174.22	1237.83	2315.47	225.49	43.8161	189.012	hypothetical protein
55.m08219_at	TGME49_062730	11.8998	432.981	119.386	395.682	340.298	72.2873	81.1709	25.1266	8.74649	18.2341	10.9251	rhoptry protein ROP16 (ROP16)
50.m03315_at	TGME49_049570	56.0214	73.1876	69.0791	788.493	839.905	631.014	652.02	426.313	22.1439	20.2622	28.6861	hypothetical protein
83.m02145_at	TGME49_095110	13.7916	184.369	148.201	2867.71	597.033	886.567	662.278	631.28	129.64	17.8091	60.2938	rhoptry protein ROP7 (ROP7)
583.m05588_at	TGME49_113910	46.1345	60.1405	135.116	1767.71	792.119	213.317	395.193	425.077	19.9621	32.4295	23.5542	RNA recognition motif 2 protein
42.m00042_at	TGME49_025540	13.1171	707.565	501.703	873.414	336.408	739.865	1054.55	1004.63	191.331	51.5306	88.5811	hypothetical protein
55.m00002_at	TGME49_055190	31.2394	947.885	275.715	1023.59	408.285	185.166	155.427	210.89	54.9979	22.5511	28.2353	myosin C
52.m00031_at	TGME49_054870	21.2302	187.014	244.791	409.669	215.004	181.229	252.081	313.015	62.8952	15.075	29.9158	hypothetical protein
59.m03403_at	TGME49_068760	249.038	1322.51	430.35	476.186	714.309	315.871	520.949	378.384	49.5938	19.6381	52.2766	hypothetical protein
42.m00032_at	TGME49_024460	199.92	44.364	139.296	1768.41	1025.67	318.511	492.806	130.222	23.1761	17.1592	21.703	aminopeptidase n, putative
80.m00010_at	TGME49_091040	17.8772	38.1718	16.1747	2662.6	125.539	2128.84	2123.42	4083.77	10.3337	16.0696	10.557	lactate dehydrogenase LDH2 (LDH2)
50.m03081_at	TGME49_045640	227.506	274.365	175.825	240.636	294.931	214.024	195.294	163.495	50.5074	23.4033	27.1458	hypothetical protein
55.m00092_at	TGME49_058660	33.6979	1185.27	563.925	2001.96	1123.15	881.452	868.333	528.677	130.29	29.7126	100.417	rhoptry protein ROP6 (ROP6)
52.m00003_at	TGME49_054120	2296.25	2155.9	2889.18	3237.11	1604.47	1604.82	2168.56	2539.62	318.03	243.669	290.566	autophagy-related protein 8 atg8, putative
113.m00755_at	TGME49_097070	17.3935	304.681	116.195	559.575	764.642	311.321	299.3	107.199	31.8419	17.6148	23.1007	hypothetical protein
20.m03681_at	TGME49_001850	4797.04	1176.45	2126.48	177.557	169.218	434.855	434.562	527.672	16.697	15.843	60.0823	WD domain, G-beta repeat-containing protein
86.m00395_at	TGME49_095940	118.152	203.456	218.791	1560.81	464.977	569.978	834.981	395.171	37.8108	50.9043	40.449	KRUF family protein
44.m02616_at	TGME49_030820	151.372	262.829	115.231	172.136	148.488	91.8161	109.169	107.578	22.1666	22.5034	14.4586	hypothetical protein
541.m00127_at	TGME49_105250	50.1346	223.26	147.329	297.888	229.737	127.719	191.382	141.874	25.7931	29.0863	18.7211	hypothetical protein
80.m02300_at	TGME49_090970	36.7729	33.8578	33.5276	937.887	397.706	2350.55	2413.82	1434.73	20.7305	27.7491	21.9032	8-amino-7-oxononanoate synthase
59.m03623_at	TGME49_072370	574.099	159.851	234.911	245.446	52.6243	46.8868	78.4394	52.1207	11.7646	20.0259	9.58951	hypothetical protein
35.m00032_at	TGME49_016140	146.092	18.3249	43.893	1040.4	137.941	1846.92	2198.64	1226.34	9.05408	11.3832	19.8851	tetratricopeptide repeat-containing protein
49.m03340_at	TGME49_043350	353.616	1542.08	876.361	516.564	190.536	170.311	227.469	194.255	8.08166	8.40603	32.2048	gamma-glutamyl hydrolase
59.m03411_at	TGME49_068860	9.48903	14.2215	11.6838	1865.2	156.49	4591.33	4778.79	5656.63	7.86412	9.73147	8.66761	enolase 1
39.m00617_s_at	TGME49_020630	42.0332	351.834	622.327	599.73	186.959	222.076	412.319	171.763	31.7267	66.7497	26.5163	hypothetical protein
583.m05692_at	TGME49_115560	2236.87	1047.19	1330.19	42.0504	65.0416	195.099	196.258	38.9406	8.44671	9.35136	16.3241	ATP-binding cassette G family transporter ABCG77 (ABCG77)
641.m00002_at	TGME49_119560	59.0649	7107.24	8205.86	8280.96	6858.31	1780.58	3559.98	2612.83	385.913	202.35	404.979	microneme protein MIC3 (MIC3)
44.m00026_at	TGME49_030350	9.88311	171.557	90.3802	321.756	280.037	129.966	166.907	101.137	11.8298	14.6831	13.7252	hypothetical protein
50.m03167_at	TGME49_047400	16.9777	77.8625	28.9051	715.734	175.86	84.3204	167.923	333.714	11.9015	13.6055	10.4975	hypothetical protein
20.m05880_at	TGME49_001410	17.8214	731.356	99.1488	421.527	532.758	160.182	176.113	40.3759	10.7248	10.0259	15.6746	protein phosphatase 2C, putative
583.m00621_at	TGME49_108860	23.9642	529.238	405.099	730.196	832.556	513.333	415.393	145.148	103.53	49.9106	43.644	hypothetical protein
20.m03975_at	TGME49_006690	12.2666	1372.23	188.074	257.263	148.87	122.303	76.2581	78.2776	14.8021	13.7019	13.9462	glideosome-associated protein with multiple-membrane spans GAPM2B (GAPM2B)
25.m01837_at	TGME49_009000	318.181	248.955	253.433	137.676	123.118	112.565	142.249	60.2382	19.7803	23.6925	15.3125	HECT-domain (ubiquitin-transferase) domain-containing protein
42.m07438_at	TGME49_025200	20.5435	254.58	103.533	1131.06	683.683	416.378	437.427	249.619	38.1608	22.2241	30.3863	hypothetical protein
583.m05523_at	TGME49_113050	50.0808	50.0156	71.211	362.326	69.8276	616.891	1487.31	1770.17	9.89213	9.42706	8.81078	oxidoreductase, short chain dehydrogenase/reductase family protein
64.m00341_at	TGME49_075860	12.8193	103.13	251.503	423.27	245.644	61.1277	167.535	26.9214	9.54936	13.816	9.4569	hypothetical protein
49.m03213_at	TGME49_040460	43.0997	127.639	90.8304	541.73	511.433	482.088	549.019	1378.22	42.1623	18.8574	35.9601	AP2 domain transcription factor AP2VI-1 (AP2VI1)
49.m03275_at	TGME49_042110	36.866	502.683	870.909	198.005	509.262	1072.85	964.136	109.673	50.2377	39.2737	37.2698	rhoptry kinase family protein ROP38 (ROP38)
162.m00326_at	TGME49_101420	49.8758	882.061	411.676	525.358	741.331	517.756	333.881	398.776	66.7181	16.5764	48.5829	hypothetical protein
113.m01577_at	TGME49_097280	17.5117	8237.48	2962.35	29.4862	14.4719	194.441	427.906	147.05	8.47492	12.8081	7.8377	hypothetical protein
541.m01141_at	TGME49_104880	13.5028	71.3928	111.897	197.061	119.306	85.8916	136.557	147.101	11.4128	10.951	11.261	hypothetical protein
35.m00905_at	TGME49_016720	209.991	599.173	908.868	627.73	434.16	113.552	250.032	219.712	33.3182	20.7373	27.7815	hypothetical protein
148.m00014_at	TGME49_100660	846.79	617.135	547.445	59.4917	154.944	93.8848	188.352	2109.79	29.7094	12.3704	19.2273	RNA polymerase B
42.m03566_at	TGME49_027380	200.558	96.0602	70.6901	165.006	66.0648	128.866	187.502	206.395	19.3433	11.7027	12.2639	hypothetical protein
44.m02763_at	TGME49_033030	33.8285	473.611	396.793	215.871	302.128	129.346	110.721	73.7164	15.835	31.0385	14.1794	GAP70
542.m00226_at	TGME49_107020	93.0021	287.341	154.581	196.047	190.102	271.588	312.818	378.958	25.6394	26.1102	20.5912	hypothetical protein
25.m01822_at	TGME49_008730	21.9909	67.1921	83.688	972.606	181.705	705.128	742.51	616.186	11.1608	25.8066	12.071	microneme protein, putative
57.m00022_at	TGME49_064990	25.0161	691.841	230.315	1400.84	1142.15	659.26	461.229	255.744	51.6233	25.5772	39.7552	hypothetical protein
55.m00167_at	TGME49_061750	403.588	370.229	323.206	378.144	311.408	235.375	268.296	341.367	44.5976	33.8436	33.8175	rhoptry neck protein RON10 (RON10)
49.m03355_at		76.0296	837.698	482.622	1804.94	610.529	393.702	275.418	312.565	75.7148	55.4065	41.9951	hypothetical protein
50.m03154_at	TGME49_047190	373.612	383.329	264.576	381.479	308.662	153.676	205.176	108.072	20.0495	16.5764	26.3476	microneme protein MIC15 (MIC15)
38.m01088_at	TGME49_018550	15.75	403.22	221.95	250.166	84.9012	125.785	172.954	40.3029	32.234	11.4835	11.6396	PIK3R4 kinase-related protein
20.m00337_at	TGME49_003720	5216.88	9605.48	9748.66	3200.78	446.366	1342.63	2149.62	1780.18	13.3413	10.4172	212.864	vitamin k epoxide reductase family protein
49.m05663_at	TGME49_040060	24.9833	220.81	254.737	941.673	264.854	72.7411	113.135	44.4396	9.93737	14.7527	9.60322	hypothetical protein
59.m03382_at	TGME49_068360	10.5516	289.983	155.636	41.8047	43.8886	159.097	201.074	117.191	7.73284	8.24322	8.23275	hypothetical protein
76.m01628_at	TGME49_085930	17.8603	1265.69	678.734	313.364	214.882	91.4412	104.869	93.9321	12.125	17.004	10.8379	hypothetical protein
52.m02726_at	TGME49_053680	65.3286	1003.36	348.295	179.615	75.7791	801.156	1470.18	588.925	29.808	20.0615	26.8753	hypothetical protein
20.m05981_at	TGME49_003930	13.2359	149.361	74.1519	425.24	426.743	147.713	153.862	164.413	22.5794	22.9599	14.7814	hypothetical protein
49.m03400_at	TGME49_044260	23.382	2555.28	1589.53	122.373	42.7348	225.686	300.385	94.3781	6.75064	9.40491	9.62237	hypothetical protein
113.m01286_at	TGME49_098010	201.732	206.275	133.414	234.385	191.37	303.782	399.764	182.193	19.0604	16.1869	20.0025	hypothetical protein
20.m00005_at	TGME49_003310	13.2257	8055.58	12194.7	9672.44	6877.57	1033.54	2538.36	4642.58	1210.76	346.685	359.072	dense granule protein GRA7 (GRA7)
86.m00370_at	TGME49_095420	47.62	1111.38	1024.66	1027.27	867.008	366.491	500.801	382.133	48.405	23.5147	45.7558	hypothetical protein
42.m03356_at	TGME49_024520	18.9684	318.955	238.086	246.34	243.305	154.268	137.05	71.4837	21.0641	15.1326	15.4702	alveolin domain containing intermediate filament IMC8 (ALV10/IMC8)
57.m00038_at	TGME49_067500	44.282	1213.13	600.356	495.323	715.791	341.43	395.097	285.922	43.1567	22.6394	35.4036	hypothetical protein
38.m01896_at	TGME49_019730	90.4811	283.691	439.082	430.633	410.068	109.232	140.837	20.6717	9.338	8.79839	12.8935	hypothetical protein
41.m01285_at	TGME49_021270	353.44	323.112	224.242	113.69	411.207	370.307	398.101	138.06	24.0598	22.6763	22.1697	oxidoreductase, 2OG-Fe(II) oxygenase family protein
27.m00099_at	TGME49_011630	22.2081	159.467	167.29	733.527	258.231	117.023	314.721	99.1293	14.4208	17.2018	13.7033	hypothetical protein
41.m01274_at	TGME49_020950	49.9778	265.487	243.951	872.521	1856.91	324.475	618.357	61.2411	28.739	32.3989	24.6177	hypothetical protein
113.m01283_at	TGME49_097850	922.669	2137.95	1230.59	402.605	440.999	411.313	453.208	245.865	128.027	44.258	42.2785	Branched-chain-amino-acid aminotransferase
20.m03648_at	TGME49_001170	15.5237	1161.47	401.218	647.702	850.176	535.901	484.303	414.989	81.1603	23.6388	42.4479	hypothetical protein
83.m01221_at	TGME49_093550	1465.85	978.609	1081.7	537.65	514.285	287.227	277.778	189.674	43.9579	24.9945	36.8416	hypothetical protein
65.m02505_at	TGME49_078450	29.4005	1035.5	276.723	871.624	338.817	226.724	337.792	160.7	27.2211	22.8442	23.882	hypothetical protein
44.m02755_at	TGME49_032940	10.7416	7303.14	5987.11	3743.81	2683.94	1108.82	1975.58	2065.66	1231.89	156.653	211.731	heat shock protein HSP20 (HSP20)
64.m00327_at	TGME49_075670	8.50452	191.392	63.343	204.982	206.198	223.076	153.82	138.547	11.9296	7.67333	11.3794	alveolin domain containing intermediate filament IMC15 (ALV5/IMC15)
42.m03409_at	TGME49_025150;TGME49_025160	15.962	291.372	155.656	382.227	305.179	212.221	278.234	171.872	24.121	22.0759	18.6095	hypothetical protein
59.m03479_at	TGME49_069870	13.9019	163.949	59.2395	1596.06	770.339	677.869	783.981	790.355	65.483	12.3025	43.8688	protease-related;hypothetical protein, conserved
31.m00934_at	TGME49_012980	20.2233	1502.49	1595.82	850.138	720.287	498.516	478.314	409.19	52.045	30.6916	48.2413	hypothetical protein
583.m09158_at	TGME49_116280	601.299	679.321	345.839	829.896	719.12	448.094	524.662	653.667	57.6519	9.56538	50.5256	transporter, major facilitator family protein
59.m06086_at	TGME49_073790	1408.65	382.733	463.51	537.554	289.838	224.396	282.852	211.296	17.0829	12.5497	26.8695	hypothetical protein
46.m01740_at	TGME49_037180	27.8479	271.964	183.748	654.851	567.622	356.7	360.341	349.426	38.6551	30.072	30.2695	hypothetical protein
55.m00279_at	TGME49_059630	970.219	6109.5	4902.45	4884.26	1712.74	1952.4	3090.35	4030.92	489.906	172.06	219.541	hypothetical protein
20.m03687_at	TGME49_002030	42.8023	86.3967	143.92	382.774	104.924	484.064	583.314	502.232	10.5587	12.9896	10.9289	hypothetical protein
44.m02599_at	TGME49_030470	29.9351	2141.73	1062.86	413.148	178.063	94.0382	165.93	174.776	13.764	31.9625	15.1661	rhoptry kinase family protein ROP46, putative
49.m03223_at	TGME49_040630	64.8238	320.036	267.872	424.651	862.437	447.713	456.216	590.2	58.2506	15.5553	33.7711	ULK kinase
55.m05108_at	TGME49_064150	451.481	241.551	266.421	137.173	12.0466	85.7942	133.62	129.196	10.0502	17.0706	9.7531	hypothetical protein
59.m00029_at	TGME49_069340	18.0915	238.643	174.163	753.576	781.701	363.604	474.491	401.727	42.2974	16.5764	30.1287	hypothetical protein
583.m05546_at	TGME49_113340	384.498	778.672	587.328	506.555	416.681	242.039	315.386	529.919	28.744	16.513	34.3537	hypothetical protein
20.m00380_at	TGME49_005670	2400.94	725.222	744.36	684.523	994.082	677.179	849.876	567.242	36.8269	10.7503	67.0435	SF-assemblin/beta giardin protein
541.m02044_s_at	TGME49_106360	60.6939	136.596	130.499	446.898	168.22	201.177	157.321	33.354	20.656	9.39682	11.2889	hypothetical protein
41.m00015_at	TGME49_021590	25.4323	136.845	112.311	129.748	347.726	93.6227	228.622	87.9562	9.81308	9.20562	8.76775	dual specificity phosphatase, catalytic domain-containing protein
583.m00682_at	TGME49_113380	12.1075	1537.99	757.002	925.683	1179.28	633.324	529.984	596.087	69.0865	17.6998	58.9018	hypothetical protein
20.m03733_at	TGME49_002620	15.8065	26.1142	35.0362	696.108	546.179	156.027	399.067	227.581	11.7096	11.0612	7.95027	hypothetical protein
583.m09133_at	TGME49_114250	28.7033	4093.93	2599.61	1218.26	193.139	3254.32	2351.55	6073.42	356.401	42.4864	169.986	bradyzoite rhoptry protein BRP1 (BRP1)
52.m01543_at	TGME49_052360	29.2152	537.353	149.854	651.369	364.009	138.93	224.615	87.6053	15.161	27.06	12.6906	rhoptry kinase family protein ROP24 (incomplete catalytic triad) (ROP24)
583.m00001_at	TGME49_108840	147.376	13577.1	10121.3	5020.53	3390.92	1568.21	1643.48	240.071	77.8272	43.4184	139.17	SAG-related sequence SRS51 (SRS51)
583.m09172_at	TGME49_114310	25.2377	29.0562	19.2897	384.371	279.162	581.987	949.841	659.106	25.5386	29.5821	12.5819	hypothetical protein
583.m05686_at	TGME49_115490	15.1348	191.104	150.963	245.997	217.206	153.877	162.831	77.7388	11.5807	7.49489	12.2635	rhoptry protein ROP10 (ROP10)
20.m03829_at	TGME49_003880	31.4831	1082.49	973.426	596.185	311.549	169.324	253.673	229.559	11.8629	11.9789	18.5982	hypothetical protein
44.m05929_at		453.122	264.31	254.117	684.764	586.805	907.783	814.9	903.345	45.7751	12.0198	44.748	hypothetical protein
74.m00761_at	TGME49_081590	127.332	25354.4	20610.4	19.6352	189.699	163.166	230.058	103.317	25.2898	14.32	12.8367	hypothetical protein
50.m03170_at	TGME49_047440	15.9373	131.085	72.6056	662.91	504.104	300.144	369.908	580.522	31.2194	30.7626	17.288	hypothetical protein
80.m00012_at	TGME49_091890	33.1085	3553.99	5559.54	7120.83	4108.26	123.785	451.623	300.128	26.1908	26.4219	30.9973	microneme protein MIC1 (MIC1)
583.m05599_at	TGME49_114080	12.1845	96.7256	122.663	306.415	239.109	124.769	211.778	82.0107	9.66146	7.7824	9.12208	hypothetical protein
49.m00056_at	TGME49_043690	22.0157	1422.72	856.846	1562.58	771.413	458.615	527.036	519.721	48.3682	15.1231	42.4233	hypothetical protein
26.m00242_at	TGME49_010370	64.1938	277.095	148.895	766.397	444.018	164.91	256.169	81.8811	12.5685	15.0103	12.0053	hypothetical protein
42.m00039_at	TGME49_025300	42.8515	972.803	391.831	146.753	130.638	180.019	162.882	156.484	12.3352	10.7248	10.8818	hypothetical protein
42.m03410_at	TGME49_025170	1027.57	581.767	1414.11	1250.95	609.16	124.374	325.731	252.241	19.8885	24.1901	34.8683	hypothetical protein
55.m04760_at	TGME49_058470	19.501	4205.44	8071.36	5909.28	3011.13	2751.56	3440.75	1957.52	327.022	67.878	213.564	hypothetical protein
76.m01626_at	TGME49_085870	10.6882	134.846	102.011	1199.61	1353.6	435.791	392.679	284.443	18.8646	12.7317	15.2275	SAG-related sequence SRS20A (SRS20A)
50.m03296_at	TGME49_049370	1153.98	5757.4	7555.77	1606.37	1757.21	806.636	1431.94	2864.82	32.2138	33.5952	113.331	translation initiation factor SUI1, putative
20.m08222_at	TGME49_003990	16.4059	673.377	242.682	1172.99	802.996	734.876	775.745	490.909	59.7406	30.0492	42.134	rhoptry protein ROP12 (ROP12)
38.m00003_at	TGME49_018520	61.765	568.708	586.238	2691.02	765.583	198.787	217.021	218.087	30.5588	67.4688	15.9563	microneme protein MIC6 (MIC6)
59.m00042_at	TGME49_071610	61.8186	2758.53	1452.61	681.724	439.312	462.028	681.533	483.802	16.098	22.8152	35.6174	pyrroline-5-carboxylate reductase
80.m02181_at	TGME49_088950	68.1029	809.841	360.355	342.001	243.566	203.133	321.936	785.849	25.6233	9.43488	21.3751	AP2 domain transcription factor AP2IX-4 (AP2IX4)
42.m03474_at	TGME49_026040	41.94	1318.95	637.874	1076.52	568.393	721.92	634.245	1056.73	104.685	25.4977	47.1228	EF hand domain-containing protein
80.m00008_at	TGME49_089600	14.3556	2894.36	5075.6	3953.66	1256.22	368.219	1050.46	1623.63	335.222	71.9886	83.1812	heat shock protein HSP29 (HSP29)
541.m02526_at	TGME49_106370	201.559	326.41	281.776	744.781	312.186	438.33	264.723	284.16	20.7474	11.424	20.3903	hypothetical protein
38.m01103_at	TGME49_019230	775.84	554.571	380.567	451.624	307.41	84.9242	91.7516	185.2	12.586	18.7531	15.8768	AMP-binding enzyme domain-containing protein
65.m01157_at	TGME49_078210	1683.37	449.774	449.805	507.855	400.304	523.067	646.322	259.347	8.04625	9.09986	30.6763	hypothetical protein
49.m03399_at	TGME49_044250	18.2636	911.077	317.185	773.241	511.788	342.127	390.411	269.73	27.2348	14.579	24.0509	hypothetical protein
76.m01583_at	TGME49_084800	26.4725	555.958	411.431	384.338	194.81	239.461	354.427	226.491	26.3348	15.6093	16.9103	hypothetical protein
583.m00694_at	TGME49_115210	70.9751	307.094	210.834	680.759	397.749	354.435	354.738	201.985	22.4224	14.6136	16.3485	rhoptry protein, putative
83.m01208_at	TGME49_093360;TGME49_093370	30.9226	541.55	547.406	571.131	320.736	374.41	580.658	204.28	49.8127	24.6083	20.0856	histone arginine methyltransferase PRMT2 (PRMT2);hypothetical protein
49.m03276_at	TGME49_042230	26.5415	171.294	142.64	505.031	520.677	343.741	440.839	63.1	11.3757	11.3625	10.4457	rhoptry kinase family protein ROP29 (ROP29)
31.m00928_at	TGME49_013280	10.7896	3696.86	9437.22	2327.47	1026.49	187.96	712.232	546.697	43.0257	24.2899	40.9067	SAG-related sequence SRS25 (SRS25)
20.m03682_at	TGME49_001860	1152.17	5544.69	4879.68	8547.21	4689.69	3318.75	4444	7275.49	473.055	73.6601	305.262	hypothetical protein
583.m05417_at	TGME49_111230	29.1353	931.169	816.382	879.415	641.092	288.181	419.942	365.176	58.3015	24.9284	25.3577	hypothetical protein
541.m01151_at	TGME49_105050	306.539	5513.72	1814	1151.59	1246.6	437.914	654.288	452.363	16.0537	13.5938	35.2962	calmodulin, putative
83.m01215_at	TGME49_093470	22.396	456.564	474.074	539.395	339.009	308.784	538.396	280.297	20.9078	23.1608	20.0045	hypothetical protein
23.m00155_at	TGME49_007210	69.3877	19.984	14.2136	9781.12	864.36	8286.6	9832.37	12896.5	13.3138	10.812	28.8497	hypothetical protein
583.m05706_at	TGME49_115750	55.0329	2572.22	1126.95	1071.54	1178.73	1456.34	821.289	748.475	123.846	40.5465	54.0663	hypothetical protein
55.m00009_at	TGME49_059020	25.1305	27.2582	25.1416	9307.72	723.142	11625.4	13288.2	11916.3	20.5585	17.1385	18.3757	bradyzoite antigen BAG1 (BAG1)
49.m07250_at	TGME49_039780	16.2837	897.738	523.022	280.9	243.809	229.569	322.047	433.822	16.624	15.2645	14.7261	hypothetical protein
42.m00026_at	TGME49_023920	16.2814	728.936	364.351	2143.14	1559.63	872.452	797.969	1124.02	55.7694	16.9832	50.2244	rhoptry neck protein RON3 (RON3)
46.m01667_at	TGME49_035690	1191.57	2192.94	1430.78	2010.59	2181.59	1558.39	1135.99	548.975	137.082	24.931	83.5561	hypothetical protein
551.m00238_at	TGME49_108080	18.3792	4600.77	3023.57	1182.41	984.723	427.006	435.704	323.996	50.9841	16.5775	24.8571	rhoptry antigen, putative;Rhoptry kinase family protein ROP5 (incomplete catalytic triad)
76.m01659_at	TGME49_086460	1219.27	720.247	397.794	116.156	179.613	82.1154	148.339	99.0793	6.95362	6.95362	7.15144	hypothetical protein
31.m00931_at	TGME49_013070	18.8033	155.449	64.8877	416.621	179.166	867.307	977.615	274.542	18.7266	14.0558	10.2273	Sec1 family protein
583.m05408_at	TGME49_111100	19.8939	57.0703	95.1375	1576.42	415.933	1133.44	1318.8	448.354	21.1308	12.797	12.8157	zinc finger (CCCH type) motif-containing protein
83.m01219_at	TGME49_093510	546.254	475.726	376.429	205.039	274.075	304.439	360.631	223.498	23.4759	29.2309	16.3909	poly(ADP-ribose) polymerase and DNA-Ligase Zn-finger region domain-containing protein
46.m01683_at	TGME49_036010	494.96	268.934	210.081	1217.41	617.881	1457.7	1769.42	712.024	13.3072	16.7228	31.4023	prenylcysteine oxidase
162.m00508_at	TGME49_101250	22.4625	400.972	326.624	1020.26	418.741	305.339	507.387	357.601	22.601	20.2957	17.1857	hypothetical protein
20.m00331_at	TGME49_002200	88.8657	548.866	464.869	1402.37	803.578	402.564	554.642	405.44	26.816	11.9685	24.1699	hypothetical protein
41.m01304_at	TGME49_021550	1819.39	555.433	471.934	58.1727	29.1446	769.971	818.969	301.699	6.44463	7.87826	17.4585	CMGC kinase, MAPK family, MEK kinase-related (incomplete catalytic triad)
50.m05622_at	TGME49_047530	20.0265	62.6912	297.687	4016.68	1678.64	382.981	873.138	1294.02	26.1658	30.3353	17.6426	hypothetical protein
28.m00429_at	TGME49_011850	16.5129	1456.42	1111.93	1395.44	1157.31	349.157	458.087	470.518	22.7585	16.9891	25.1603	hypothetical protein
583.m05303_at	TGME49_109760	25.6192	877.383	751.26	994.168	605.877	224.048	414.896	293.039	13.6343	13.555	16.1151	hypothetical protein
583.m05738_at	TGME49_116260	80.8266	384.437	179.181	716.743	512.751	293.72	298.11	311.207	17.4653	21.4991	14.5234	hypothetical protein
52.m01578_at	TGME49_053330	9.92439	10.0259	12.3451	1294.78	358.376	2297.98	2085.9	2086.8	10.7071	9.98856	8.84882	Rhoptry kinase family protein, truncated (incomplete catalytic triad)
49.m03169_at	TGME49_039740	60.86	7288.41	7094.85	6659.3	2672.51	813.091	1481.77	1548.24	15.4414	22.2605	81.1141	dense granule protein GRA14 (GRA14)
20.m00002_at	TGME49_001780	99.5951	1947.09	2657.44	5281.3	2487.88	330.591	691.533	585.107	42.9594	70.092	32.9343	microneme protein MIC2 (MIC2)
83.m01261_at	TGME49_094340	685.465	1571.04	1074.61	1008.43	1012.25	1071.25	678.88	648.885	116.402	33.1924	45.154	hypothetical protein
67.m00007_at	TGME49_079100	25.9246	2556.91	1891.85	3067.95	3389.58	934.755	1979.69	779.187	95.2796	69.8114	56.0929	hypothetical protein
583.m05478_at	TGME49_112320	14.5628	16.4455	14.7268	2592.85	633.811	2429.03	3480.95	2467.69	27.2257	16.1038	12.8607	hypothetical protein
80.m02343_at	TGME49_091960	123.826	1619.59	945.596	2188.24	1977.65	500.332	514.131	455.398	20.1261	20.4999	23.5761	rhoptry kinase family protein ROP40 (incomplete catalytic triad) (ROP40)
74.m00767_at	TGME49_082050	22.8443	432.931	305.832	227.766	247.141	114.379	243.073	124.95	7.94358	7.25501	7.0408	protein phosphatase PP2C-hn (PP2CHN)
59.m03599_at	TGME49_071930	19.9953	6412.78	6212.11	4905.03	3094.5	2443.95	2787.13	4774.95	331.852	39.5656	138.66	hypothetical protein
83.m01285_at	TGME49_094790	72.4802	4268.56	2336.03	2101	1942.56	1298.35	1522.72	1836.5	130.483	30.0085	81.1461	hypothetical protein
49.m03214_at	TGME49_040470	651.791	339.922	342.65	126.621	26.9714	491.028	700.688	514.037	16.7127	15.1124	14.6323	hypothetical protein
55.m04768_at	TGME49_058540	41.3733	738.25	1312.33	2499.98	1618.24	628.079	1274.26	673.392	22.09	18.2684	31.8364	phosphoglycerate mutase family protein
583.m00707_at	TGME49_116340	28.1155	4292.89	2626.07	1964.91	2673.11	2001.19	1368.6	902.929	196.421	16.5682	67.0782	hypothetical protein
583.m00692_at	TGME49_115220	14.4469	788.607	537.726	1054.43	726.66	546.027	613.006	466.16	22.4108	17.5775	23.1332	rhoptry protein ROP14 (ROP14)
46.m01717_at	TGME49_036890	193.169	1021.51	1212.51	1433.13	714.88	310.704	555.765	821.911	13.4538	13.6222	26.8685	hypothetical protein
57.m03122_at	TGME49_066890	31.103	621.839	248.165	651.414	464.86	305.865	308.641	313.288	12.9208	9.53654	12.1975	hypothetical protein
86.m00365_at	TGME49_095360	19.1957	4071.05	3365.13	3600.84	1613.34	1745.53	2606.45	1106.85	368.779	49.1378	69.2738	hypothetical protein
83.m02142_at	TGME49_092960	439.094	6493.36	2459.78	810.347	384.827	402.691	398.54	136.832	10.4135	13.7883	16.2563	hypothetical protein
33.m02666_at	TGME49_014220	406.949	9115.27	11479.6	8838.94	3061.82	5569.14	8351.54	4286.67	925.515	167.536	202.139	hypothetical protein
72.m00003_at	TGME49_080580	193.871	52.8459	43.1814	3198.72	295.829	2707.62	2698.17	6368.85	15.7249	15.9986	9.7907	SAG-related sequence SRS35B (SRS35B)
65.m01969_at	TGME49_076930	20.0699	1285.54	653.583	886.066	312.248	37.4138	296.361	385.829	16.0465	10.1645	12.532	hypothetical protein
27.m00846_at	TGME49_011260	25.6482	470.997	353.427	2085.64	1342.77	1916.99	2112.24	2351.57	85.2574	23.9165	39.576	rhoptry kinase family protein ROP26 (incomplete catalytic triad) (ROP26)
80.m02251_at	TGME49_089920	9.11268	782.179	482.339	321.862	284.182	60.422	191.045	409.827	6.60083	13.0796	7.25306	hypothetical protein
42.m00044_at	TGME49_025560	15.529	262.595	339.154	1019.05	857.771	270.507	352.435	173.693	11.3794	10.4568	10.082	hypothetical protein
74.m00981_at	TGME49_081600	28.7002	6182.08	1733.84	161.126	384.196	351.951	281.589	477.849	34.2047	30.3212	12.0017	hypothetical protein
49.m03159_at	TGME49_039600	44.4567	531.852	441.953	867.219	239.876	1525.89	1890.3	722.778	14.7371	17.9952	18.3566	rhoptry kinase family protein ROP23 (incomplete catalytic triad) (ROP23)
27.m00091_at	TGME49_011290	14.0078	565.349	420.376	1466.12	1278.31	214.585	459.042	280.574	12.3667	13.3018	12.3042	rhoptry protein ROP15 (ROP15)
72.m00001_at	TGME49_080380	16.6306	5310.33	3899.58	2142.03	1841.39	326.245	892.026	1193.49	67.5619	18.6737	37.3623	poly(ADP-ribose) glycohydrolase
49.m07230_at	TGME49_042100	65.51	560.839	414.68	2158.79	515.905	383.182	514.979	433.082	10.4197	13.7045	15.1087	hypothetical protein
20.m03680_at	TGME49_001840	808.701	566.291	422.798	587.861	145.709	456.018	577.744	273.745	13.9377	18.4564	15.153	aspartyl protease ASP1 (ASP1)
33.m01348_at	TGME49_015220	15.3997	2204.87	2612.29	977.529	531.686	176.238	359.329	513.306	14.5507	14.0656	14.1432	hypothetical protein
59.m03398_at	TGME49_068680	73.3482	1437.87	1042.99	504.122	497.065	515.034	410.125	966.742	14.8936	9.77237	16.1113	hypothetical protein
42.m07392_at	TGME49_026260	15.2548	782.538	173.084	724.03	466.417	465.283	658.295	354.665	10.5598	11.3009	13.0304	hypothetical protein
541.m00141_at	TGME49_106060	63.8721	1551.98	1029.48	2000.47	1604.12	1056.69	1116.39	959.181	53.4224	17.5799	35.6027	rhoptry neck protein RON8 (RON8)
50.m03142_at	TGME49_046940	22.5634	1141.84	1453.6	951.169	880.284	1106.65	1201.99	547.113	92.007	34.1617	28.2746	hypothetical protein
52.m02683_at	TGME49_053180	18.2459	195.463	457.265	1328.44	537.29	335.344	526.963	260.39	11.9551	13.3177	9.57649	hypothetical protein
44.m00009_at	TGME49_033460	60.4123	3372.88	5912.95	16190.8	14329	370.251	1399.63	113.68	34.3518	43.4203	24.6155	SAG-related sequence SRS29B (SRS29B)
72.m00004_at	TGME49_080570	16.6977	46.3269	30.2535	7163.62	1168.56	8507	9359.17	10003.9	12.7494	18.1253	13.5261	SAG-related sequence SRS35A (SRS35A)
59.m03600_at		16.8197	2922.24	1236.71	2094.62	954.8	551.378	1045.51	871.716	63.6437	28.7419	27.9612	hypothetical protein
55.m04759_at	TGME49_058460	36.9097	1864.52	2103.59	960.045	525.284	262.442	425.12	168.85	10.0447	12.9155	9.7362	hypothetical protein
83.m00004_at	TGME49_094200	166.582	309.421	616.367	2891.51	2189.28	708.907	1509.9	755.634	12.2042	22.7652	18.5257	glucose-6-phosphate 1-dehydrogenase
55.m04865_at	TGME49_060190	41.2378	10917	6069.51	217.91	105.424	907.595	978.863	983.064	17.7254	24.8605	15.3919	microneme protein MIC13 (MIC13)
55.m00005_at	TGME49_055260	27.8388	2319.18	2276.8	2060.89	1489.66	295.645	516.962	581.579	14.0588	32.7916	15.0028	apical membrane antigen AMA1
583.m09134_at	TGME49_114260	13.0344	1343.56	1056.1	850.737	467.631	886.333	942.66	1024.68	26.1208	10.1511	21.5009	hypothetical protein
57.m03117_at	TGME49_066920	159.918	527.737	323.093	1177.9	450.675	468.266	626.61	645.332	28.3794	14.084	12.3577	3'5'-cyclic nucleotide phosphodiesterase domain-containing protein
25.m00212_at	TGME49_008740	13.4405	112.916	64.5914	3258.03	892.478	4676.44	5515.98	1854.78	16.8544	29.7279	12.0565	microneme protein, putative
52.m03460_at	TGME49_053690	94.5652	7785.54	6837.57	7155.68	3292.93	598.032	889.685	755.513	8.68405	13.2757	20.9517	hypothetical protein
57.m01772_at	TGME49_066080	11.8958	133.517	127.114	1581.97	903.491	713.999	1141.02	862.031	18.3692	12.1541	11.0564	hypothetical protein
42.m03584_at	TGME49_027810	26.3918	3072.02	1308.11	1906.62	1767.79	699.805	916.51	536.713	17.3329	24.3418	20.1939	rhoptry kinase family protein ROP11 (incomplete catalytic triad) (ROP11)
37.m00005_at	TGME49_017530	38.4017	2376.66	2010.89	577.054	556.602	231.873	342.242	485.403	9.09576	12.5227	10.2751	hypothetical protein
57.m01820_at	TGME49_066900	175.16	125.043	195.65	1073.49	732.886	1558.11	1773.72	2792.27	17.8432	15.8486	11.1179	cyclin, N-terminal domain-containing protein
44.m02791_at	TGME49_033380	213.072	3295.79	3421.74	7335.8	5347.65	2509.4	3338.74	2708.05	9.21691	11.6178	82.0981	hypothetical protein
583.m09190_at	TGME49_111840	14.9244	3102.23	1597.05	797.546	855.303	349.266	376.159	447.737	8.23808	13.4058	9.09054	hypothetical protein
20.m03784_at	TGME49_003290	22.8703	25.7567	96.3669	6420.65	2099.56	4837.16	5881.74	6613.93	13.253	17.1149	24.8011	hypothetical protein
541.m02060_at	TGME49_104950	17.5005	188.347	393.649	2477.42	1052.39	1107.76	1560.46	829.645	17.742	26.7244	12.661	serine/threonine specific protein phosphatase
583.m11414_at	TGME49_110780	32.5529	1124.71	1622.72	2683.98	1205.71	365.59	654.619	382.169	16.7179	31.514	12.1406	dense granule protein GRA4 (GRA4)
583.m09154_at	TGME49_116710	15.9728	6408.65	3722.11	1476.3	917.774	281.013	607.266	1061.08	20.1347	31.8746	16.8271	hypothetical protein
41.m01286_at	TGME49_021280;TGME49_021290	506.252	3720.98	2053.84	1620.1	2216.59	3550.9	3213.7	3084.95	72.6591	27.6947	44.9877	hypothetical protein
49.m03173_at	TGME49_039770	22.994	4380.84	2180.28	565.913	659.242	308.908	374.003	608.312	5.54756	8.72653	9.19619	alveolin domain containing intermediate filament IMC11 (ALV7/IMC11)
59.m03707_at	TGME49_073860	1109.65	1830.24	937.405	616.009	544.422	274.444	338.49	118.683	10.2846	8.04872	8.85923	hypothetical protein
641.m00170_at	TGME49_118660	32.4127	576.285	329.85	1290.67	671.36	1153	1270.73	1464.85	22.8002	17.6998	12.3079	PP2C, putative
41.m01269_at	TGME49_020890	23.765	2092.32	858.596	642.618	845.902	357.161	498.391	539.288	8.52992	8.56183	9.5891	hypothetical protein
25.m00006_at	TGME49_008030	10.7207	835.233	1327.37	3110.63	1478.46	152.871	379.572	609.489	9.74458	7.19093	7.3293	microneme protein MIC4 (MIC4)
42.m03335_at	TGME49_024130	17.6067	4822.75	4020.71	5797.45	3424.81	2745.72	2848.03	2548.78	306.423	18.2663	50.8075	hypothetical protein
83.m01211_at	TGME49_093430	22.8102	3950.48	2329.19	904.045	1270.2	425.511	581.331	471.606	13.0921	18.5911	9.51761	hypothetical protein
583.m00003_at	TGME49_109590	19.1858	984.259	569.205	2300.31	1715.8	708.199	1109.31	259.936	13.2808	16.1865	11.2965	rhoptry protein ROP1 (ROP1)
59.m00008_at	TGME49_071050	33.32	1685.39	531.669	9635.6	4080.63	873.986	1466.48	597.469	11.9204	21.7936	11.7054	SAG-related sequence SRS34A (SRS34A)
33.m00006_at	TGME49_014940	44.9917	4580.28	5573.29	5502.62	3447.87	826.366	1648.24	1271.98	16.5016	24.0334	23.669	MIC2-associated protein M2AP
20.m03748_at	TGME49_002830	16.0769	523.803	1318.77	1380.39	720.754	498.993	836.162	267.514	9.55298	8.4949	7.33673	Elicitor-responsive protein, putative
33.m01398_s_at	TGME49_015780	37.6452	2657.47	1647.77	2556.51	4409.62	3166.57	2716.26	2309.73	34.1309	31.4597	29.497	rhoptry antigen, putative;Rhoptry kinase family protein ROP2A (incomplete catalytic triad)
541.m01238_at		20.5237	1530.02	1292.96	669.539	20.4755	1040.97	1037.95	4579.51	32.5238	11.7287	12.2104	hypothetical protein
20.m03896_at	TGME49_005250	19.2078	2738.86	1602.8	2544.35	1714.58	625.048	614.823	674.564	10.459	12.052	9.25995	rhoptry protein ROP18 (ROP18)
52.m00002_at	TGME49_054720	21.7263	4369.79	5966.62	12201.3	4502.64	834.099	1729.28	569.775	12.8475	13.5335	16.5568	dense granule protein GRA8 (GRA8)
59.m00006_at	TGME49_070240	18.0482	122.792	158.6	6653.13	1653.07	6612.89	7238.26	3832.96	18.0203	14.7802	11.395	unspecified product (MAG1)
25.m01804_at	TGME49_008370	10.4711	1702.88	1449.76	1021.51	842.888	529.309	772.718	444.712	8.12786	11.092	8.63389	myosin heavy chain, putative
20.m00351_at	TGME49_002020	23.7495	2177.49	1350.36	4410.43	672.29	6711.73	7110.5	6018.78	14.5371	18.1185	15.0894	DnAK-TPR
37.m00748_at	TGME49_017520	55.9776	357.017	165.542	1829.72	1267.77	1256.95	1500.85	2662.62	10.2636	10.2253	9.99547	hypothetical protein
83.m01239_at	TGME49_093790	25.0371	963.383	708.194	4279.01	247.673	3478.91	5391.05	10316.5	11.2888	16.1055	9.07674	hypothetical protein
55.m08191_at	TGME49_058580	23.4714	1248.12	667.895	2476.01	1887.79	968.574	1006.78	879.479	6.67471	9.73756	10.5081	rhoptry protein ROP17 (ROP17)
28.m00304_at	TGME49_012270	16.2204	2596.57	2942.95	2180.36	1500.25	311.397	651.746	734.893	14.2949	9.86942	7.87928	hypothetical protein
55.m04955_at	TGME49_061740	33.5994	2579.45	975.191	11502.7	5607.62	2318.69	3409.83	1084.53	16.495	11.3897	13.3336	hypothetical protein
20.m05914_at	TGME49_004530	26.851	10004.8	9714.23	10336.8	5088.52	1079.56	2352.33	4190.03	11.7495	14.0211	12.3839	microneme protein MIC11 (MIC11)
25.m00003_at	TGME49_008450	25.8964	10466.8	10088.7	4583.14	1656.25	373.036	1107.91	2090.87	11.3094	13.3073	14.174	protease inhibitor PI2 (PI2)
80.m02161_at	TGME49_088650	13.688	7186.68	9174.27	8556.32	5874.28	1954.85	3615.93	4910.43	11.3997	15.0115	9.64792	dense granule protein GRA12 (GRA12)
65.m00002_at	TGME49_077080	24.1733	4775.24	5196.51	10659.4	4455.73	478.096	1355.21	1694.98	16.2881	21.1156	11.9509	microneme protein MIC5 (MIC5)
59.m00089_at	TGME49_070250	25.7543	11004.5	13474.5	15266.4	11667.5	5288.34	8312.71	9683.18	11.1852	10.8026	8.92534	dense granule protein GRA1 (GRA1)
44.m00039_at	TGME49_032030	10.5933	8417.51	3301.22	2501.19	1955.98	1572.82	2925.47	2054.47	11.6963	12.5778	8.5347	hypothetical protein
83.m01238_at	TGME49_093780	18.4572	1256.46	918.588	2584.04	798.488	3347.91	3522.95	5660.14	6.06089	6.33544	6.33976	hypothetical protein
42.m00013_at	TGME49_027280	20.5702	146.457	793.136	12139.3	4288.88	2228.82	3289.69	4409.7	13.0043	14.6158	11.1442	dense granule protein GRA3 (GRA3)
8.m00004_at	TGME49_000360	22.0101	7575.17	9214.27	10651.8	5864.35	1540.66	3213.53	3676.55	11.6552	17.8428	28.3132	hypothetical protein
583.m00661_at	TGME49_112600	258.09	2008.89	2346.41	1655.53	713.761	1280.23	1916.61	3321.93	9.41019	7.43849	10.1968	heat shock protein HSP21 (HSP21)
20.m03858_at	TGME49_004340	13.9701	1637.71	938.38	1341.33	999.147	1101.46	1452.44	536.871	7.89692	7.02244	7.93956	hypothetical protein
44.m04681_at	TGME49_030160	54.401	1439.27	2782.27	12047.5	5643.76	760.003	2229.82	2048.95	12.0927	12.395	10.6168	hypothetical protein
20.m00390_at	TGME49_003790	22.4539	4501.8	1592.56	2589.33	937.963	1090.75	1907.29	1464.17	20.1298	15.6287	8.7949	hypothetical protein
33.m01373_at	TGME49_015530	45.6701	6041.65	3505.05	5734.06	3748.63	2969.26	3889.94	3563.32	28.3733	42.4286	16.6042	hypothetical protein
42.m00015_at	TGME49_027620	10.7276	3167.73	4723.38	15412	9847.6	5161.21	8307.94	6585.33	11.3158	15.3156	8.76362	dense granule protein GRA2 (GRA2)
50.m00010_at	TGME49_050710	39.5258	10997	13804.3	10434	6998.35	607.708	1892.15	5949.65	11.1522	13.2967	13.4035	microneme protein MIC10 (MIC10)
63.m00002_at	TGME49_075440	11.6416	2154.4	3890.22	9321.01	2514.88	1252.18	1809.12	1675.64	16.0022	11.204	9.78235	dense granule protein GRA6 (GRA6)
76.m00004_at	TGME49_086450	53.8162	8022.72	11160.6	14174.6	11819.7	6555.51	8747.63	11006.7	25.5452	35.3498	35.2636	dense granule protein GRA5 (GRA5)
80.m03990_at	TGME49_088510	25.9354	35.4448	26.8209	18.9643	15.5615	19.9362	17.6659	21.7318	18.2794	21.9058	19.7668	ubiquitin carboxyl-terminal hydrolase
50.m03401_at	TGME49_051590	43.8231	67.7706	74.6716	85.2834	75.7388	71.1094	84.6519	89.8585	149.194	115.261	109.71	hypothetical protein
50.m05689_at		48.5052	64.8138	88.3829	35.5507	54.3458	25.7607	42.1651	39.6132	39.8633	35.3922	27.0709	hypothetical protein
42.m03278_at	TGME49_023440	207.883	109.47	62.9769	74.9504	46.5149	46.6256	45.9447	46.8044	132.107	84.0924	96.2428	DEAD/DEAH box helicase domain-containing protein
583.m11469_at	TGME49_114760	22.8545	17.8529	19.562	18.4237	26.6482	24.9938	25.3117	24.6396	21.0246	38.3371	16.5731	hypothetical protein
49.m07183_x_at	TGME49_044220	22.7525	16.8584	15.3807	24.1512	22.6747	23.5821	20.1603	33.7458	30.4285	50.0861	23.2289	conserved hypothetical protein;hypothetical protein, conserved
583.m05533_at	TGME49_113160	207.379	43.2668	74.8477	64.152	62.9907	79.2857	78.8119	84.799	100.92	103.767	140.681	hypothetical protein
65.m01202_at	TGME49_078940	10.8628	19.5828	30.5063	13.4731	11.7415	10.0978	11.8299	13.8176	13.9138	11.7619	13.8974	HECT-domain (ubiquitin-transferase) domain-containing protein
583.m05479_at	TGME49_112330	17.557	15.7861	34.9219	27.2282	15.1889	14.4006	18.4324	16.4303	17.4419	21.0379	19.0813	hypothetical protein
44.m02561_at	TGME49_029780	42.0965	25.3767	24.184	32.7209	37.975	51.9881	38.1889	44.9822	38.083	44.4105	42.6309	GHMP kinase, N-terminal domain-containing protein
44.m02657_at	TGME49_031370	20.0552	24.5313	23.0109	40.3691	17.661	20.9582	14.4712	25.4488	34.0482	33.387	39.5178	phospholipase, patatin family protein
55.m04984_at	TGME49_062390	29.0623	35.9606	26.762	37.6436	28.2892	20.7787	27.6839	23.9498	15.1937	24.1489	24.7006	TLD protein
641.m01474_x_at	TGME49_118350	40.1436	27.942	30.7505	24.3212	46.7694	43.3184	34.46	41.0695	43.4809	45.8634	32.4479	pumilio-family RNA binding repeat domain-containing protein
583.m09118_at	TGME49_112890	60.214	30.8475	30.1594	41.3808	33.4875	31.6787	31.7611	45.31	28.3079	38.4439	26.729	hypothetical protein
541.m01189_at	TGME49_105760	26.6118	19.1608	15.4819	26.7278	31.7074	24.9996	29.0783	24.0514	25.5046	26.4587	28.0014	hypothetical protein
55.m10319_at	TGME49_063170	33.5778	19.6333	16.259	17.7786	12.5569	17.0996	17.6542	26.4886	20.0215	19.8845	46.7351	hypothetical protein
55.m04693_at	TGME49_057420	35.2834	13.2637	17.1942	11.1585	12.0172	13.6105	10.3003	19.6147	14.6509	15.7341	12.3042	hypothetical protein
49.m03394_at	TGME49_044160	47.078	73.9562	50.6117	42.6602	39.7491	39.4462	36.3177	52.9764	53.7564	80.7155	53.5556	transcription initiation factor TFIID complex subunit TAF12 (TAF12)
76.m02663_at	TGME49_085480	26.1562	27.6021	17.4656	15.0758	35.7281	28.554	26.073	28.3239	20.7443	25.0252	17.5684	hypothetical protein
83.m01204_at	TGME49_093320	61.3942	32.7331	31.1364	24.9227	33.8157	32.0865	23.5058	40.4526	26.816	47.0209	25.7441	hypothetical protein
57.m01726_at	TGME49_065180	101.935	22.1543	19.1096	20.2133	12.9611	15.3919	14.9454	22.9684	23.5636	24.9739	35.0578	hypothetical protein
57.m01687_at	TGME49_064480	124.325	120.109	102.04	131.233	133.663	119.564	105.426	233.049	144.125	181.823	127.99	AP2 domain transcription factor AP2IX-3 (AP2IX3)
50.m05624_at	TGME49_047320	17.4897	60.9902	26.2033	58.8474	16.8732	14.3655	19.9603	40.1866	23.3582	19.3413	27.9484	hypothetical protein
76.m03424_s_at	TGME49_084930	32.1353	30.4287	41.939	15.7136	16.3414	23.0805	22.6444	27.8965	27.9212	38.2065	29.5918	hypothetical protein
76.m03398_at	TGME49_085880	201.812	67.0927	55.9273	160.623	77.1881	75.1377	68.0869	91.7086	113.142	126.201	146.715	hypothetical protein
20.m03848_at	TGME49_004120	62.1119	31.2892	35.7713	48.0425	38.2119	37.6695	34.4948	35.7399	57.6532	49.726	68.29	hypothetical protein
55.m04712_at	TGME49_057670	104.42	54.4404	41.351	44.2263	43.7187	59.352	46.0756	52.9102	40.1842	43.5871	45.944	hypothetical protein
641.m01525_at	TGME49_119620	16.7797	40.1088	35.1646	16.2693	19.0801	20.309	18.6306	18.4325	17.9149	16.5764	15.0814	hypothetical protein
541.m00135_at	TGME49_105920	53.575	43.1472	40.0661	93.3029	74.5157	71.28	72.6972	60.3762	104.091	66.0586	77.733	endonuclease III family 1 protein
583.m05395_at	TGME49_110900	25.7675	21.4294	15.3446	48.0323	18.4035	16.7317	17.6661	20.3768	27.3649	20.0311	23.5541	AP2 domain transcription factor AP2XI-2 (AP2XI2)
20.m03832_at	TGME49_003910	72.2788	16.9349	20.0375	8.70036	13.8769	14.5985	12.0415	25.0456	8.99343	9.37306	7.74045	TBC domain-containing protein
59.m06080_at	TGME49_073720	14.0062	23.397	14.6319	30.9816	28.644	23.6148	23.1115	15.411	15.9352	16.0349	16.1424	hypothetical protein
145.m00328_at	TGME49_100020	101.965	66.7318	38.0295	19.8368	15.7404	10.6905	12.911	17.0964	27.077	26.5923	34.5471	ATP-dependent metallopeptidase HflB subfamily protein
59.m06081_x_at	TGME49_073940	44.9594	32.4576	23.2285	29.3818	33.8414	34.4484	33.3043	46.3346	32.9623	47.4746	27.2303	hypothetical protein
86.m00367_x_at	TGME49_095380	55.264	58.5654	51.5456	35.1373	43.2701	46.3451	38.6385	75.7391	39.3527	49.0914	32.2271	hypothetical protein
38.m01070_at	TGME49_019710	39.4673	48.3864	68.0918	110.673	61.7428	68.5063	59.4266	39.5382	100.499	103.96	126.317	hypothetical protein
44.m02775_at	TGME49_033200	72.0429	21.876	42.9741	51.8729	31.0139	30.4353	44.7572	48.4637	51.2551	100.64	100.47	ubiquitin related modifier protein
35.m00909_at	TGME49_016750	28.0409	21.2235	23.1527	34.7246	20.3635	27.3656	21.2141	13.9518	62.1181	46.5467	45.0723	Paf1/RNA polymerase II complex component LEO1 (LEO1)
44.m04628_at	TGME49_032150	16.5106	33.0888	31.1814	19.0733	21.316	20.7646	24.1226	20.1668	15.4929	16.7945	18.5389	hypothetical protein
42.m03315_at	TGME49_023890	42.4817	30.7407	24.415	18.3729	30.8801	35.5964	25.9506	30.1755	19.4152	24.1943	15.0939	hypothetical protein;zinc finger (C3HC4 RING finger) protein, putative
59.m03669_at	TGME49_073290	43.5412	37.0153	59.627	46.4585	37.6922	35.1373	45.5041	42.1134	79.7827	71.3267	76.1532	Mpv17 / PMP22 family protein
72.m00409_at	TGME49_080770	14.8437	34.0587	20.9436	27.895	22.9447	22.8327	17.07	17.1148	11.9513	12.5685	14.5208	regulator of chromosome condensation (RCC1) repeat-containing protein
49.m07189_at	TGME49_043640	43.872	25.0255	15.9541	16.8458	37.1127	52.1963	28.4321	22.8953	18.1181	25.0578	14.9086	hypothetical protein
55.m10302_at	TGME49_061510	33.1569	17.7004	30.7775	30.871	26.1375	13.6893	19.0325	45.5703	45.845	50.7226	47.9881	hypothetical protein
33.m02193_at	TGME49_014540	18.3559	12.4409	10.8895	31.0009	16.7961	20.672	30.3661	14.8058	22.9794	31.1233	35.545	hypothetical protein
59.m07717_at	TGME49_073610	119.867	57.8437	111.527	66.4926	66.4104	51.5467	64.4227	57.2437	102.813	58.8534	76.0244	hypothetical protein
162.m00327_at	TGME49_101430	48.2397	45.6245	65.5586	99.1158	50.4558	71.4027	91.749	52.4096	92.5683	75.049	88.6553	septum formation protein maf, putative
80.m02357_at	TGME49_092170	17.2507	14.3497	13.6904	28.8498	21.4848	25.5288	20.4128	16.9146	38.8449	29.3842	20.3491	histone lysine methyltransferase, SET, putative
57.m00034_at	TGME49_066810	199.625	202.006	176.237	192.382	127.188	139.201	163.886	57.1604	91.9002	98.302	194.612	hypothetical protein
44.m04611_at	TGME49_030230	31.7966	42.7651	32.7944	21.6311	24.3947	19.19	20.3021	18.5587	26.422	24.6445	27.5803	hypothetical protein
31.m00860_at	TGME49_012860	1629.88	718.94	551.765	156.818	127.289	102.525	102.107	155.875	388.743	159.216	206.093	hypothetical protein
583.m05360_at	TGME49_110450	13.5795	18.5729	25.0253	50.5238	27.6687	17.6797	21.8557	16.6825	12.0589	9.55399	12.7601	myosin heavy chain, putative
76.m02672_at	TGME49_084160	30.2774	14.1402	15.2236	17.6749	15.4542	12.7249	12.1598	23.0078	18.0594	15.384	27.0357	histone lysine methyltransferase, SET, putative
25.m03608_at	TGME49_010100	29.3686	35.4539	25.805	20.6589	27.4127	25.6627	23.9202	28.5991	30.1232	24.7395	16.8238	hypothetical protein
583.m00594_at	TGME49_109940	40.3997	77.9065	45.6992	85.4271	50.4478	45.7351	53.7361	33.9562	56.6575	60.2647	57.6344	phospholipase D active site domain-containing protein
SRS_LIKE4_at		30.6037	25.2964	17.9757	13.85	16.51	17.8558	14.3637	18.5345	15.0239	18.9805	16.3038
41.m01358_at	TGME49_022350	12.7219	34.9397	22.117	30.3878	43.8617	19.4535	22.5474	13.5407	10.7331	10.2967	9.55734	hypothetical protein
50.m03393_x_at	TGME49_051460	537.23	37.6501	31.7497	35.8349	17.5354	11.2878	12.1671	11.8788	30.581	63.8364	19.7246	hypothetical protein
583.m05283_at	TGME49_109260	30.0831	12.6663	11.8881	11.5223	12.6162	12.9367	13.9457	15.8068	20.9842	22.1248	20.7683	retinol dehydrogenase, putative;null
59.m07729_at	TGME49_072310	81.024	50.5598	32.9198	47.8182	51.8543	56.7325	47.9554	71.5957	32.4186	95.8139	43.8404	conserved hypothetical protein;hypothetical protein, conserved
46.m01690_at	TGME49_036190	55.0449	61.6394	56.7459	67.3767	49.4472	55.4033	67.2324	30.1828	83.4107	66.5425	81.6179	hypothetical protein
541.m01194_at	TGME49_105810	22.719	65.3243	33.6595	31.1341	30.3881	30.2456	29.0363	30.52	35.1238	27.9018	44.2568	hypothetical protein
35.m01972_at	TGME49_015920	99.2369	52.8614	57.1168	71.6792	54.2995	59.1507	40.5874	49.3241	75.9629	86.5311	102.251	hypothetical protein
583.m05272_at	TGME49_109110	60.2928	68.2047	63.996	76.105	94.2866	67.649	75.1968	44.6339	54.907	74.5034	101.239	tRNA methyl transferase
57.m01706_at	TGME49_064840	38.9544	19.4329	23.144	15.2427	15.9421	10.7046	14.9735	15.9765	22.254	16.9961	33.1765	ATP-dependent DNA helicase, RecQ family protein
583.m11457_at	TGME49_112210	28.5353	28.615	20.6033	20.3781	33.6012	28.4967	32.7612	23.5557	23.5022	36.4605	22.4354	hypothetical protein
55.m11055_at	TGME49_058750	48.1922	39.3116	39.3609	45.4335	38.9128	35.7585	34.4499	43.0873	71.2797	43.719	45.7266	hypothetical protein
542.m00333_at	TGME49_106980	32.5106	35.8021	48.4283	107.829	44.471	41.7808	45.3469	51.9018	33.0061	29.5565	61.7572	hypothetical protein
55.m10242_x_at		21.3716	14.4572	14.0183	18.3027	14.8369	12.5109	12.1178	20.1063	21.0746	52.3719	26.2795	conserved hypothetical protein
20.m03795_at	TGME49_003400	19.6286	19.1703	23.5791	56.6112	44.9152	38.7732	40.8745	46.6476	45.3058	42.0667	88.7385	hypothetical protein
583.m11461_at	TGME49_112880	37.0497	26.7418	24.7134	16.5276	22.3331	23.8521	19.0227	25.3315	17.9328	28.9606	19.0552	hypothetical protein
20.m00378_at	TGME49_006320	42.6257	17.6283	24.6205	18.0145	23.7403	29.7004	23.0751	37.7003	29.4433	25.0109	23.787	hypothetical protein
46.m01701_at	TGME49_036570	1240.71	143.299	333.452	392.678	293.846	289.102	305.316	197.652	300.569	423.001	628.872	lysine decarboxylase family protein
145.m00749_at		13.0483	45.9745	20.1159	13.0534	17.3718	19.4401	16.8834	16.9486	11.5098	22.0937	12.1625	hypothetical protein
583.m05401_at	TGME49_111020	40.4887	98.9258	45.6915	35.9342	30.1915	26.6321	32.2916	35.6904	40.3908	46.327	35.7861	hypothetical protein
[truncated: 6,138 more rows]
